# Supplementary material for: Id1 Stabilizes Epiblast Identity by Sensing Delays in Nodal Activation and Adjusting the Timing of Differentiation
Source: Dev Cell. 2019 Aug 19;50(4):462–477.e5. doi: 10.1016/j.devcel.2019.05.032 (PMC6706657; doi:10.1016/j.devcel.2019.05.032)
Supplement: Table S1. Quantile-Normalized Microarray Data, Related to Figures 2 and 3 [file mmc2.xlsx]

## Sheet: Malaguti_TableS1
ProbeID	GeneSymbol	IVNR_NR-HI_IdV-LO_a	IVNR_NR-HI_IdV-LO_b	IVNR_NR-LO_IdV-HI_a	IVNR_NR-LO_IdV-HI_b	IVNR_NR-LO_IdV-LO_a	IVNR_NR-LO_IdV-LO_b	IVNR_Unsorted_a	IVNR_Unsorted_b	Id1V_2i_a	Id1V_2i_b	Id1V_2iLIF_a	Id1V_2iLIF_b
ILMN_2417611	0610005C13Rik	112.109	115.344	111.495	122.81	115.338	109.623	117.262	115.947	116.615	114.221	122.73	116.83
ILMN_2762289	0610005I04	115.463	118.997	120.04	120.145	127.495	124.685	123.972	125.26	118.726	127.197	124.535	130.914
ILMN_2896528	0610006I08Rik	1675.93	1626.65	1662.91	1706.48	1638.12	1647.38	1625.38	1597.63	2388.52	2277.23	2213.57	2285.42
ILMN_2721178	0610006I08Rik	589.211	634.068	667.995	600.946	640.711	666.543	620.431	649.884	847.514	707.17	751.257	776.938
ILMN_2458837	0610006L08Rik	118.637	117.773	114.792	120.142	120.629	122.828	116.499	111.605	124.099	111.783	112.833	114.896
ILMN_3033922	0610007C21Rik	294.361	374.804	324.385	330.994	356.448	394.052	319.023	397.599	667.046	547.463	614.944	541.513
ILMN_3092673	0610007C21Rik	1008.86	1083.48	836.474	957.233	1096.38	1170.56	937.635	1039.76	2110.42	1681.84	1993.18	1718.94
ILMN_1230777	0610007C21Rik	705.521	788.728	730.002	711.411	787.984	837.331	661.337	746.75	1691.11	1270.69	1473.61	1302.79
ILMN_1246069	0610007J10Rik	2876.33	2682.21	3173.09	3043.09	2933.28	3329.76	2975.93	3585.23	3070.78	3736.92	2652.37	2672.83
ILMN_1232042	0610007L01Rik	105.124	111.861	112.805	107.852	117.718	106.031	110.595	112.604	111.369	115.501	107.877	108.231
ILMN_1243193	0610007L01Rik	1086.88	1107.28	1222	1045.83	1287.02	1043.89	1261.69	1001.61	1149.08	932.366	1043.89	1043.89
ILMN_2524361	0610007L01Rik	121.557	128.702	120.037	123.574	121.432	119.352	120.663	121.693	124.85	126.085	122.416	126.746
ILMN_1242440	0610007N19Rik	116.283	115.168	114.699	118.51	107.65	114.912	115.307	115.417	121.511	114.931	117.897	115.056
ILMN_1233188	0610007N19Rik	119.698	116.4	123.577	121.165	117.689	124.173	131.473	129.72	127.034	137.053	117.953	120.106
ILMN_2543688	0610007N19Rik	171.11	168.132	150.308	169.003	199.579	194.855	160.689	167.854	188.713	170.854	150.805	146.401
ILMN_1259789	0610007P08Rik	180.519	180.577	174.481	159.886	168.555	173.418	172.466	170.023	157.489	165.011	170.343	170.69
ILMN_2816356	0610007P08Rik	176.786	162.568	132.996	156.298	139.232	169.988	154.55	165.496	155.639	175.501	162.491	145.508
ILMN_1224596	0610007P08Rik	243.859	264.196	207.642	249.071	212.882	261.447	196.319	208.113	221.88	267.032	201.469	188.872
ILMN_1233643	0610007P08Rik	116.9	105.713	113.346	119.075	116.635	117.304	122.079	114.7	120.16	124.586	118.003	117.644
ILMN_2808939	0610007P14Rik	816.245	631.696	741.66	694.655	775.22	681.65	852.227	756.414	1362.04	1262.75	1401.61	1448.82
ILMN_2771349	0610007P14Rik	844.805	905.113	1003.3	882.367	899.122	829.363	842.384	924.073	1311.76	1332.32	1487.13	1538.41
ILMN_2773981	0610007P14Rik	887.948	773.424	896.122	747.803	959.675	828.097	971.723	835.558	1591.35	1466.11	1683.48	1664.72
ILMN_2634564	0610007P22Rik	680.2	658.569	824.401	656.772	807.554	716.763	639.231	779	701.997	717.157	749.17	618.374
ILMN_2435996	0610007P22Rik	164.305	188.1	156.719	146.668	160.341	151.146	148.341	134.921	164.467	118.642	155.898	200.22
ILMN_2480021	0610007P22Rik	170.313	174.321	177.557	137.767	161.733	146.576	139.435	141.123	151.123	117.549	154.348	193.12
ILMN_2737647	0610008C08Rik	110.836	115.829	119.373	119.844	115.607	115.63	119.084	111.171	118.985	114.322	121.604	120.454
ILMN_1236537	0610008F07Rik	112.467	123.36	120.316	122.863	122.734	125.678	123.533	127.399	127.036	108.625	128.785	122.448
ILMN_2739275	0610009B14Rik	133.465	115.548	115.644	124.102	118.957	127.262	121.462	120.314	127.175	117.119	121.408	132.754
ILMN_2734484	0610009B22Rik	591.371	443.947	423.919	452.765	417.137	381.415	439.162	279.737	399.524	380.038	415.873	400.943
ILMN_2952292	0610009D07Rik	175.049	148.592	173.048	156.748	170.759	163.869	183.37	159.241	152.325	155.586	159.063	138.941
ILMN_2699078	0610009D07Rik	116.386	109.639	114.846	120.175	115.442	109.954	115.469	114.422	109.816	114.851	115.73	115.903
ILMN_2551266	0610009D07Rik	126.536	129.754	146.27	120.127	135.177	146.107	136.636	129.612	128.021	125.855	127.529	122.904
ILMN_1257639	0610009J05Rik	312.39	416.605	421.968	352.8	308.233	390.737	268.351	247.321	239.291	299.096	234.645	272.243
ILMN_1233543	0610009L18Rik	120.008	118.887	114.233	110.442	112.636	113.014	118.855	116.049	118.262	111.975	120.319	118.547
ILMN_1222927	0610009O04Rik	126.036	148.149	135.862	131.433	132.63	130.012	130.113	139.66	135.504	131.208	133.41	132.355
ILMN_1213681	0610009O20Rik	393.725	434.483	391.478	371.808	398.777	469.784	382.214	468.108	434.574	486.69	394.48	439.538
ILMN_2735413	0610010D20Rik	120.367	121.989	112.79	110.823	119.886	116.504	119.764	111.172	109.99	120.401	111.822	109.144
ILMN_2735415	0610010D20Rik	115.642	116.779	106.723	120.141	110.325	113.163	116.022	114.943	119.956	129.713	116.533	120.836
ILMN_1237980	0610010D24Rik	110.112	115.777	122.918	116.034	119.193	113.353	123.919	120.611	118.948	122.908	108.403	115.8
ILMN_2891688	0610010E21Rik	517.44	427.502	462.135	485.44	521.246	459.517	528.662	426.737	526.506	518.922	442.019	424.447
ILMN_2484274	0610010E21Rik	463.044	396.32	460.41	443.577	443.118	412.233	456.708	350.916	499.756	463.279	449.506	389.698
ILMN_2490699	0610010F05Rik	114.189	114.901	108.286	119.333	109.113	115.079	115.486	110.587	114.45	117.148	120.918	110.257
ILMN_2686463	0610010F05Rik	191.379	175.279	214.486	228.817	232.735	224.583	228.226	220.873	198.999	198.385	167.75	168.281
ILMN_2712923	0610010F05Rik	150.409	142.289	147.307	156.252	144.382	141.409	140.998	141.222	141.345	141.162	121.744	122.517
ILMN_2670313	0610010F05Rik	166.717	153.064	178.564	184.237	192.117	180.113	164.725	187.045	148.248	153.481	136.416	131.749
ILMN_2551741	0610010I05Rik	3467.08	4107.27	3682.89	3272.03	3007.86	3152.25	1879.59	1603.85	2592.52	2634.13	2930.73	3026.74
ILMN_2637698	0610010K06Rik	603.785	540.298	500.191	608.725	522.812	572.409	574.783	541.211	665.379	641.623	770.276	752.516
ILMN_1243274	0610010K06Rik	119.101	119.797	118.852	123.819	125.451	126.507	119.865	128.817	129.529	126.788	115.998	123.624
ILMN_2674228	0610010K14Rik	699.164	646.639	636.385	565.681	617.341	679.992	546.712	698.121	609.765	724.957	459.964	459.148
ILMN_1260494	0610011B16Rik	106.006	117.472	116.361	130.163	124.519	122.165	125.494	121.648	126.748	134.335	124.662	131.614
ILMN_2438555	0610011F06Rik	245.698	209.999	266.904	272.046	280.623	330.402	254.617	304.314	323.832	315.258	368.206	310.115
ILMN_2545915	0610011I19Rik	290.748	240.394	326.821	336.414	297.259	309.553	294.498	301.27	213.213	191.553	205.473	209.422
ILMN_2601546	0610011L14Rik	125.179	120.868	122.097	121.208	115.856	120.822	130.946	116.286	122.697	123.559	117.083	121.621
ILMN_1230831	0610012A05Rik	118.383	115.432	121.716	118.967	110.372	124.091	114.956	126.169	121.838	121.435	101.118	110.411
ILMN_2848071	0610012D14Rik	121.064	123.564	121.928	130.954	123.49	145.944	132.96	122.772	142.488	140.977	122.296	132.489
ILMN_1248518	0610012D14Rik	121.505	112.321	108.974	115.874	117.978	115.525	116.273	113.378	112.37	132.764	123.785	121.256
ILMN_2658619	0610012G03Rik	1027.64	1094.27	1109.25	1412.65	1071.89	1321.78	1011.41	1051.7	1663.92	1318.39	1862.06	1595.86
ILMN_2682917	0610012H03Rik	111.431	116.832	109.831	125.056	118.365	120.502	118.442	113.059	119.305	108.583	113.82	115.014
ILMN_2972403	0610012H03Rik	143.403	126.711	137.881	124.681	134.547	130.981	133.814	129.044	133.832	137.238	121.674	114.803
ILMN_2973337	0610013E23Rik	125.365	114.394	129.571	119.523	137.035	148.635	128.254	120.795	132.397	141.87	125.089	147.375
ILMN_2549368	0610025G21Rik	117.187	126.736	117.001	132.831	121.809	126.028	119.341	119.021	136.924	123.175	126.235	113.696
ILMN_2418656	0610025J13Rik	120.442	118.253	117.039	116.986	111.46	124.155	120.722	107.15	133.229	124.061	114.296	118.234
ILMN_1236032	0610025J13Rik	108.283	124.25	119.123	125.372	121.479	113.871	106.769	123.212	116.282	114.55	117.651	111.993
ILMN_1226653	0610025P10Rik	215.407	240.462	245.218	270.138	253.188	241.995	234.112	242.839	242.389	229.822	213.912	243.191
ILMN_2655105	0610030E20Rik	188.194	205.628	163.459	174.372	160.92	175.077	170.585	186.224	183.233	170.567	176.972	185.488
ILMN_2544634	0610030E20Rik	129.378	143.855	161.508	138.889	138.576	145.466	131.157	142.837	145.491	147.847	135.544	151.055
ILMN_2653890	0610030E20Rik	119.573	126.491	127.62	126.247	131.048	131.478	124.95	134.643	126.347	116.426	117.486	128.156
ILMN_1220374	0610030E20Rik	277.46	358.916	293.652	308.36	269.052	327.442	326.926	337.589	367.477	350.197	399.598	443.233
ILMN_1253221	0610030G03Rik	147.353	143.184	174.148	155.889	193.665	147.659	143.243	175.501	144.838	135.91	124.278	137.341
ILMN_2543198	0610030P10Rik	138.01	124.781	120.885	117.396	120.908	113.926	117.412	112.813	119.12	127.053	128.273	123.856
ILMN_2444799	0610031G08Rik	182.32	218.953	165.606	187.193	150.786	182.901	157.88	179.339	171.723	152.36	136.895	128.874
ILMN_2727437	0610031J06Rik	273.144	334.309	202.812	267.095	273.407	253.363	212.33	315.524	302.35	359.387	435.683	493.293
ILMN_2628021	0610031J06Rik	937.635	1196.67	881.272	914.906	911.225	1072.24	860.088	1206.28	1371.36	1016.75	2012.57	2003.63
ILMN_2793281	0610031J06Rik	698.771	876.367	558.617	631.875	615.587	747.564	621.453	845.85	1013.53	965.696	1228.27	1362.64
ILMN_1253176	0610033M06Rik	113.099	111.059	114.484	108.17	114.448	117.667	114.223	112.907	129.299	122.253	120.174	106.829
ILMN_1228112	0610035N01Rik	117.578	117.924	118.164	127.555	116.343	129.649	124.843	125.026	128.261	129.53	124.994	128.253
ILMN_1248172	0610037B23Rik	142.657	144.405	143.381	132.339	140.732	135.335	121.042	122.394	138.037	143.647	128.126	141.031
ILMN_1234456	0610037D15Rik	167.545	237.561	201.872	197.432	195.44	215.308	178.004	212.742	180.73	187.104	190.168	196.144
ILMN_2611352	0610037L13Rik	419.42	387.108	458.17	416.738	449.001	424.881	490.358	376.466	481.804	486.619	543.452	515.987
ILMN_2622630	0610037L13Rik	451.605	488.243	596.779	585.095	552.288	586.199	619.899	611.069	600.057	591.57	610.055	549.959
ILMN_2495446	0610037M15Rik	124.778	117.808	138.558	131.59	145.337	128.563	138.3	143.072	124.866	138.23	117.561	121.809
ILMN_1230077	0610037P05Rik	132.956	120.788	124.619	130.375	111.241	126.938	125.572	111.038	141.143	139.674	139.725	135.739
ILMN_2717539	0610037P05Rik	120.909	106.806	115.806	105.73	125.367	104.77	114.547	108.358	109.439	108.215	112.702	112.888
ILMN_1246762	0610038B21Rik	119.986	116.295	118.97	114.73	117.32	113.661	112.889	123.304	117.999	126.991	114.022	116.27
ILMN_2470615	0610038D11Rik	193.005	168.161	165.616	151.556	162.697	147.818	184.187	161.028	169.298	170	221.915	218.149
ILMN_2596016	0610038F07Rik	347.365	273.359	309.698	316.824	340.122	307.478	353.345	282.435	331.215	332.805	390.077	357.944
ILMN_2543157	0610038F15Rik	114.531	114.36	129.219	121.093	118.42	114.779	111.839	110.858	121.287	123.75	127.02	120.655
ILMN_2434621	0610039K10Rik	111.776	116.111	109.731	113.227	110.868	115.177	112.384	117.031	114.849	115.766	135.504	112.101
ILMN_1242334	0610040B10Rik	120.716	126.583	122.684	121.9	129.939	145.932	134.469	141.96	146.828	138.99	126.305	127.061
ILMN_2915716	0610040J01Rik	137.408	142.201	116.082	127.052	128.173	151.45	128.834	135.526	116.379	117.067	130.484	131.267
ILMN_1240829	0610040O15Rik	20892	23833.7	23833.7	22709.4	23204.2	22320.7	19120.2	23585	23325.1	22952.2	24153.8	25400.9
ILMN_2437143	0610041E09Rik	121.016	117.642	110.369	115.987	119.66	106.784	108.52	114.889	112.76	111.533	117.287	123.691
ILMN_1258239	0610042C05Rik	228.078	286.127	221.574	227.214	198.295	256.737	217.96	236.017	239.803	240.271	230.148	242.03
ILMN_1240205	0710001C05Rik	121.057	129.744	119.318	123.062	124.323	120.102	114.554	121.626	132.985	131.859	130.231	118.715
ILMN_1259701	0710001D07Rik	152.156	140.803	180.593	177.922	174.321	188.428	180.93	217.152	189.574	227.409	173.683	154.947
ILMN_1252989	0710007C18Rik	116.091	116.222	122.44	124.879	119.247	124.148	117.978	116.385	134.152	114.993	114.047	117.228
ILMN_1237581	0710007G10Rik	181.464	178.605	208.095	197.507	191.038	226.671	184.118	213.503	188.565	183.016	195.086	190.446
ILMN_2545961	0710007J16Rik	118.55	121.345	127.756	128.189	127.652	117.506	118.497	116.966	121.66	121.106	116.591	132.934
ILMN_2865552	0910001A06Rik	113.529	115.222	112.148	119.017	116.052	124.206	115.173	111.528	110.404	104.668	115.295	117.421
ILMN_2607196	0910001A06Rik	252.337	266.459	258.601	322.106	252.048	311.112	255.862	316.235	346.567	307.347	371.492	372.883
ILMN_1235939	0910001A06Rik	176.991	190.312	203.265	203	199.266	196.181	168.452	161.552	251.104	220.659	233.653	256.334
ILMN_2621882	0910001L09Rik	2725.74	2321.05	2478.17	2715.05	2368.23	2531.84	2483.47	2434.14	2742.93	2584.06	2830.65	2910.73
ILMN_1228955	0910001L17Rik	114.355	108.141	115.454	112.266	110.177	113.38	109.897	113.13	112.976	112.662	116.518	120.516
ILMN_2850839	100041294	4071.13	3801.6	4748.91	4043.72	4471.57	4398.61	4727.78	4556.74	3419.33	3444.71	4071.13	4134.07
ILMN_2691869	100041294	2882.68	2842.57	2904.78	2753.86	2961.54	3133.19	2941.6	3084.1	2181.06	2252.39	2384.17	2507.94
ILMN_2512949	1010001D01Rik	129.217	131.721	137.958	119.842	129.693	121.412	127.862	127.608	121.648	125.087	122.516	130.657
ILMN_1257345	1010001I08Rik	113.22	112.643	115.298	108.345	113.067	109.507	119.175	119.981	113.588	116.776	117.346	122.196
ILMN_1216463	1010001N08Rik	126.86	141.517	131.978	135.708	133.641	129.557	129.886	138.938	142.595	133.773	125.974	136.982
ILMN_2481382	10181072_290	116.996	124.311	128.47	122.072	128.681	124.784	126.577	128.256	118.849	116.983	116.888	113.613
ILMN_2659694	1100001E04Rik	112.838	116.226	109.84	121.505	125.387	113.648	119.085	126.5	116.503	115.496	111.343	113.167
ILMN_2523903	1100001F19Rik	1528.92	1669.89	1887.34	1649.33	1544.11	1563.92	1664.72	1861.02	1370.57	1484.06	1302.26	1379.66
ILMN_2651743	1100001G20Rik	134.398	115.981	123.08	106.203	124.365	110.259	121.997	118.496	116.502	110.289	119.024	114.95
ILMN_2688894	1100001H23Rik	122.317	116.086	126.452	118.205	113.404	114.993	115.989	112.599	124.324	116.334	123.759	118.666
ILMN_1256578	1100001I19Rik	107.465	106.822	109.188	106.854	104.248	109.54	108.602	109.366	111.579	110.46	115.731	108.896
ILMN_1217369	1100001J08Rik	142.397	133.313	161.269	165.458	152.286	152.701	132.057	139.628	138.367	143.852	147.703	142.457
ILMN_1238096	1100001L02Rik	116.819	117.48	115.652	122.002	112.703	119.063	117.989	118.514	122.488	121.909	125.697	135.901
ILMN_2789047	1110001A07Rik	464.661	480.205	391.894	473.674	448.401	444.286	437.619	413.974	416.369	471.904	634.152	556.37
ILMN_2645490	1110001A07Rik	110.504	116.113	115.537	106.847	108.353	116.714	110.17	113.578	111.664	113.831	110.09	110.086
ILMN_2667045	1110001C20Rik	355.813	370.458	370.609	393.045	459.823	412.399	398.604	340.696	518.807	439.026	419.591	432.86
ILMN_2550016	1110001C23Rik	548.994	555.767	664.24	629.015	630.81	699.389	672.724	638.267	855.474	892.575	794.337	732.063
ILMN_1239014	1110001D15Rik	112.137	113.315	117.731	109.581	110.173	114.037	107.581	116.267	110.577	108.864	107.901	116.457
ILMN_2760531	1110001D15Rik	116.357	117.552	117.772	118.682	118.262	112.716	116.781	117.497	115.608	117.578	124.105	129.089
ILMN_2958076	1110001J03Rik	977.059	978.354	826.076	942.209	891.87	1040.7	858.334	977.529	1338.4	1348.12	1207.76	906.138
ILMN_1239895	1110001N06Rik	567.514	648.944	536.511	604.858	570.654	629.199	506.528	619.704	659.256	568.947	747.131	689.524
ILMN_1238713	1110001N06Rik	713.046	875.332	691.826	792.577	708.765	816.495	667.477	727.929	858.516	732.459	933.556	839.431
ILMN_1248658	1110001P04Rik	759.685	869.23	858.516	873.624	823.133	852.451	733.314	753.821	846.744	959.297	866.985	819.21
ILMN_2634338	1110002B05Rik	600.946	433.418	361.195	347.043	404.873	326.237	381.038	270.581	484.367	518.807	681.931	572.117
ILMN_2543346	1110002D22Rik	3427.22	3207.01	3469.32	3402.46	3464.11	3674.19	3186.35	3190.45	3236.66	4063.19	3689.73	3147.84
ILMN_2449167	1110002E22Rik	114.187	117.841	116.215	113.193	106.602	112.262	117.995	120.891	120.16	123.539	121.331	116.904
ILMN_1218725	1110002E23Rik	3629.84	3258.67	2584.06	2589.73	2585.47	3341.33	2834.63	3183.43	2901.47	6362.34	1881.6	3186.35
ILMN_1250757	1110002H13Rik	113.833	113.794	112.353	118.582	112.127	112.04	108.577	119.914	111.339	112.674	119.208	122.368
ILMN_2641700	1110002H13Rik	110.66	114.371	115.254	118.726	111.016	114.725	117.008	115.801	120.033	119.663	126.55	114.767
ILMN_2708324	1110002L01Rik	135.509	138.635	136.166	148.475	139.058	146.969	132.331	142.238	139.705	138.266	128.209	139.678
ILMN_2708320	1110002L01Rik	130.414	132.311	133.626	152.249	130.673	132.22	137.156	133.049	137.59	127.817	126.686	126.792
ILMN_2938179	1110002N22Rik	1229.19	1042.61	1126.75	979.026	885.264	844.142	1034.34	926.111	1041.95	891.177	839.431	714.615
ILMN_1225158	1110003E01Rik	512.525	590.514	524.943	655.751	559.357	625.856	485.153	555.84	1045.45	834.027	1071.89	906.752
ILMN_1254426	1110003E08Rik	124.273	124.604	119.092	131.185	137.359	126.861	133.296	145.936	128.549	134.432	138.561	133.61
ILMN_1259609	1110003F05Rik	164.38	153.016	161.039	146.57	145.626	159.327	150.084	150.261	249.218	227.715	229.062	247.192
ILMN_2452855	1110003O08Rik	232.414	214.93	231.606	261.871	285.83	259.158	259.158	230.515	222.64	205.941	264.474	231.532
ILMN_1213881	1110003P22Rik	1069.09	980.939	581.831	611.479	638.558	527.233	738.987	646.506	1035.71	1249.3	922.283	940.582
ILMN_1257567	1110004E09Rik	123.166	121.319	114.883	120.86	120.002	117.375	111.149	128.419	127.076	115.355	116.522	126.116
ILMN_1242099	1110004F10Rik	114.073	117.148	110.483	110.391	117.168	116	110.067	120.228	112.58	123.293	126.001	116.208
ILMN_2483786	1110004P21Rik	163.466	206.605	187.538	177.488	170.804	194.812	148.386	156.093	179.219	176.667	177.289	215.179
ILMN_1244997	1110005A03Rik	113.715	108.486	115.626	114.575	111.798	117.772	114.264	117.458	110.662	111.042	115.038	106.28
ILMN_2596761	1110005A23Rik	440.159	312.789	237.74	289.546	256.94	295.612	252.103	202.513	399.996	556.015	468.108	421.007
ILMN_2804251	1110005A23Rik	150.581	147.742	127.455	150.024	148.494	141.87	131.992	129.268	195.869	193.765	197.106	180.605
ILMN_2774882	1110005F07Rik	146.382	129.642	135.97	143.45	131.357	133.44	139.921	129.581	171.932	127.685	182.62	180.826
ILMN_1258966	1110006E14Rik	179.141	174.465	340.696	257.086	264.724	247.797	247.914	188.256	244.299	234.132	184.48	187.926
ILMN_2868927	1110006G06Rik	284.911	298.318	247.825	212.833	218.003	266.35	219.2	233.653	216.101	269.344	250.43	249.218
ILMN_2756311	1110006G14Rik	111.794	113.749	116.766	118.336	110.011	108.603	108.053	117.454	121.558	120.053	113.299	120.011
ILMN_2650674	1110006O17Rik	118.409	119.252	115.149	113.815	113.31	109.262	116.568	118.721	114.724	119.843	114.483	118.862
ILMN_2646872	1110007A13Rik	120.83	108.76	120.302	109.203	116.245	118.523	123.859	123.547	114.291	112.539	128.24	118.29
ILMN_2660082	1110007A13Rik	375.013	413.025	475.352	384.352	416.913	414.07	367.281	349.544	329.701	433.543	373.447	404.225
ILMN_1258421	1110007A13Rik	1399.31	1391.8	1657.72	1534.53	1558.68	1445.25	1338.4	1350.83	1223.94	1004.94	1475.05	1603.14
ILMN_1254309	1110007B02Rik	120.161	114.968	118.291	120.004	116.81	116.374	109.666	120.875	120.573	119.721	116.005	120.37
ILMN_2693905	1110007C09Rik	124.956	118.922	123.3	122.463	119.228	119.398	126.806	124.137	123.146	118.86	119.956	128.61
ILMN_2595530	1110007F05Rik	119.504	125.626	112.171	115.112	113.859	114.576	111.827	125.778	124.584	126.883	111.729	116.968
ILMN_2471650	1110007H17Rik	114.252	109.999	119.892	117.317	111.692	111.526	112.558	123.16	116.526	109.035	96.6142	108.671
ILMN_2621472	1110007L15Rik	2810.63	3292.19	3464.11	3007.86	3086.55	3092.38	3343.55	3386.85	2772.99	2088.25	2871.57	2604.82
ILMN_2621471	1110007L15Rik	1556.35	1747.7	1751.15	1765.18	1865.19	1654.48	1755.44	1733.11	1348.49	1214.85	1513.76	1389.03
ILMN_2622829	1110007L15Rik	552.594	544.392	697.031	664.652	716.934	703.217	795.736	683.472	555.767	514.244	504.501	595.491
ILMN_2745954	1110007L15Rik	1406.47	1378.03	1479.51	1389.63	1384.7	1475.05	1380.33	1661.16	1151.62	1284.65	1098.79	1056.99
ILMN_2734060	1110007M04Rik	1243.3	1243.3	1298.93	1278.71	1309.86	1334.18	1251.19	1229.19	1209.69	2157.18	1107.67	1114.26
ILMN_2725317	1110008B24Rik	3781.96	3645.55	4301.84	4333.19	4462.38	4020.03	4140.91	3987.91	4210.73	3706.54	3411.3	3497.99
ILMN_2919489	1110008F13Rik	1034.65	763.371	1019.02	895.782	1066.26	846.203	999.087	800.745	902.231	1043.89	875.042	931.923
ILMN_1252407	1110008F13Rik	2346.63	2152.28	2527.73	2350.73	2413.78	2437.15	2904.78	1976.53	2445.74	2882.68	2485.63	2616.96
ILMN_2803878	1110008J03Rik	159.57	159.408	161.896	149.021	170.63	160.526	166.932	168.33	163.155	167.837	162.374	172.399
ILMN_2646001	1110008J03Rik	292.639	239.744	287.952	244.386	265.937	274.104	274.56	278.687	290.397	278.595	266.931	317.823
ILMN_2642876	1110008J03Rik	199.661	195.551	216.683	188.415	186.54	190.269	203.058	188.751	182.188	186.739	208.133	207.201
ILMN_1238142	1110008L16Rik	1793.5	1805.16	1419.67	1506.45	1313.17	1560.61	1319.07	1549.33	1413.67	1658.62	1142.75	1007.62
ILMN_2576227	1110008L16Rik	113.063	109.284	113.307	112.856	122.251	116.344	112.9	111.084	116.772	118.788	115.975	116.659
ILMN_1225594	1110008P14Rik	767.31	584.088	548.994	482.036	597.739	561.186	584.232	648.294	610.431	698.368	596.266	594.259
ILMN_2503787	1110011C06Rik	408.47	399.091	417.921	430.72	523.73	482.313	528.224	502.471	452.095	502.827	351.929	374.705
ILMN_1221251	1110012D08Rik	270.92	271.078	291.624	261.812	325.286	327.761	287.834	315.836	396.32	337.857	307.455	329.071
ILMN_1243561	1110012F10Rik	219.23	262.106	233.528	204.29	217.895	226.306	236.017	223.202	301.002	289.588	259.935	326.567
ILMN_1257630	1110012J17Rik	621.453	619.994	629.718	787.795	722.093	866.198	643.235	881.56	725.747	801.56	537.584	533.36
ILMN_3144761	1110012L19Rik	280.534	277.429	268.351	301.737	310.398	290.252	284.595	284.171	297.457	276.971	274.158	298.418
ILMN_2604806	1110012L19Rik	392.767	341.967	336.24	316.235	349.76	329.866	342.417	372.883	335.848	346.307	334.185	281.936
ILMN_1231340	1110012N22Rik	117.724	132.157	116.172	117.364	119.528	122.438	113.735	119.091	114.927	112.915	115.497	112.482
ILMN_2595200	1110012O05Rik	865.792	911.225	2450.61	2615.93	2182.38	2650.67	2475.49	2949.95	6303.59	6192.09	3891.72	3580.8
ILMN_1223229	1110013L07Rik	117.692	128.304	121.62	114.431	114.359	117.612	123.49	125.423	116.866	121.53	113.022	112.765
ILMN_1217406	1110013L07Rik	157.743	159.739	183.034	165.292	181.727	168.61	187.287	154.572	183.916	190.281	167.076	179.247
ILMN_2763255	1110014C03Rik	128.866	120.703	128.834	111.363	115.976	114.6	109.002	111.714	114.485	117.275	115.732	118.02
ILMN_2543314	1110014J17Rik	1294.49	1800.95	1736.85	1413.67	1515.53	1566.81	1608.9	2053.17	1723.1	1439.97	2071.6	1890.01
ILMN_2430830	1110014N23Rik	119.839	116.345	120.253	113.274	115.85	117.824	113.433	111.497	119.588	112.509	110.749	116.397
ILMN_2737979	1110014N23Rik	490.629	530.545	545.314	463.168	540.147	449.794	526.908	539.637	487.26	357.573	579.544	566.751
ILMN_2607450	1110014N23Rik	239.573	213.821	254.722	231.675	234.005	225.476	225.707	240.234	181.42	223.132	255.796	248.65
ILMN_1233987	1110014O20Rik	280.739	260.545	299.665	276.971	318.302	280.901	374.165	316.075	274.384	267.543	186.111	193.287
ILMN_1220940	1110015C02Rik	102.641	107.287	112.121	110.454	110.733	111.081	119.017	113.258	110.173	114.387	116.238	104.232
ILMN_1242858	1110015M06Rik	118.151	120.28	116.425	124.867	119.662	115.69	123.026	120.923	116.171	111.095	111.433	116.958
ILMN_1244259	1110015M06Rik	121.153	113.495	112.589	110.629	115.471	115.003	122.135	115.254	114.344	122.564	114.941	113.753
ILMN_2617920	1110017D15Rik	269.689	351.514	287.903	329.795	240.046	301.333	202.633	216.384	294.975	245.632	264.642	316.491
ILMN_3118081	1110017D15Rik	117.637	118.614	119.243	123.557	132.837	123.567	113.733	125.175	120.33	111.677	114.986	119.06
ILMN_3043178	1110017D15Rik	127.034	111.304	125.724	114.085	116.608	117.917	112.741	111.572	122.449	107.599	116.816	116.415
ILMN_1258737	1110017F19Rik	117.525	119.985	121.687	119.749	122.466	114.609	120.534	119.439	119.731	126.522	132.63	122.527
ILMN_2702839	1110017I16Rik	118.358	108.174	120.949	110.151	120.594	115.714	113.581	114.509	137.511	151.577	118.928	118.184
ILMN_2661005	1110018G07Rik	540.601	586.199	569.804	678.408	636.632	582.428	576.945	647.492	604.349	507.174	717.399	639.014
ILMN_2633926	1110018H23Rik	112.435	112.85	122.906	117.04	120.606	115.895	117.256	112.713	111.804	113.799	117.165	112.961
ILMN_2674655	1110018J18Rik	198.46	218.432	176.033	206.227	193.527	217.708	182.364	217.592	229.463	228.758	268.612	251.845
ILMN_2647669	1110018J18Rik	176.531	222.64	169.968	201.323	179.167	191.299	160.739	193.583	219.503	200.952	225.627	224.186
ILMN_1220508	1110018J23Rik	147.154	163.792	148.106	154.192	147.659	151.507	158.922	165.652	196.081	165.628	125.687	129.6
ILMN_2698637	1110018M03Rik	115.412	106.756	115.609	112.185	111.744	111.732	114.932	116.411	110.729	111.835	113.099	122.453
ILMN_2497853	1110018N20Rik	111.962	118.474	122.531	112.736	107.838	119.33	116.364	119.486	114.617	117.971	122.117	117.056
ILMN_2543332	1110019B22Rik	107.251	113.728	112.013	119.587	115.818	108.326	121.423	110.933	117.467	114.375	109.272	111.938
ILMN_1234299	1110019K23Rik	135.205	127.85	140.787	139.416	146.735	132.807	138.455	151.347	125.018	125.634	122.666	117.063
ILMN_2637066	1110019N10Rik	713.26	656.407	613.761	597.049	587.8	733.779	648.644	657.849	669.688	761.118	609.765	738.248
ILMN_2849359	1110019N10Rik	897.759	794.337	751.714	822.397	874.331	882.816	857.789	832.098	867.876	1245.47	921.141	966.368
ILMN_2663960	1110020A21Rik	113.688	120.848	117.812	119.515	123.698	113.593	111.125	122.564	114.068	122.937	124.581	116.285
ILMN_2614983	1110020C03Rik	120.701	109.851	119.699	115.904	110.792	119.417	116.512	112.193	117.079	115.111	107.144	114.345
ILMN_1239348	1110020C17Rik	124.403	126.754	113.315	131.583	123.942	110.375	120.928	114.647	120.766	115.381	119.154	139.543
ILMN_1259814	1110020G09Rik	143.715	134.344	127.54	132.697	123.323	128.3	132.419	118.11	132.16	136.9	147.711	139.252
ILMN_1237830	1110020G09Rik	111.824	136.639	109.062	119.101	110.295	114.553	121.087	114.561	128.937	121.862	127.419	131.958
ILMN_1254950	1110020N13Rik	120.258	133.806	125.545	129.433	107.713	129.444	119.146	113.67	128.811	128.021	145.195	153.744
ILMN_3142224	1110020P15Rik	9102.75	8011.21	8482.96	9315.81	7910.3	8544.84	8949.45	8871.79	11214.3	10774.2	12511.7	11896.7
ILMN_2636384	1110020P15Rik	9749.42	9053.13	8871.79	9615.17	9053.13	8871.79	9824.07	9688.74	12684.4	12088.8	14400.8	12432.4
ILMN_2455397	1110021J02Rik	358.015	276.43	360.325	315.442	345.59	328.679	383.268	293.652	358.742	337.47	390.176	369.311
ILMN_2738655	1110021L09Rik	141.388	134.812	137.408	149.805	128.738	129.164	146.881	147.013	416.605	353.253	337.975	308.967
ILMN_2440765	1110021P09Rik	116.025	109.977	110.014	106.974	108.916	120.65	106.062	119.727	114.674	121.461	113.984	121.511
ILMN_2577549	1110025H03Rik	108.225	118.124	113.475	115.802	118.019	116.69	119.323	117.763	115.806	117.218	116.434	116.11
ILMN_2523937	1110025L11Rik	112.599	120.537	122.594	115.216	118.125	116.463	117.557	118.135	114.13	108.15	121.187	126.686
ILMN_2737014	1110027O12Rik	126.416	119.332	116.751	120.367	121.549	121.689	126.342	133.977	118.705	119.935	128.373	121.729
ILMN_1243516	1110028A07Rik	114.67	106.727	112.032	111.936	107.832	129.07	113.397	114.998	102.382	110.442	110.858	114.317
ILMN_2452131	1110028C15Rik	119.543	114.527	113.878	121.518	113.821	114.688	118.189	112.397	117.828	119.43	120.863	109.294
ILMN_2517566	1110028F11Rik	113.99	114.81	109.913	112.096	107.597	109.148	112.018	117.631	112.598	107.171	117.491	119.148
ILMN_2427971	1110029I05Rik	266.931	263.46	222.44	245.632	230.148	254.144	212.978	231.352	213.019	208.251	221.279	207.257
ILMN_2488405	1110029I05Rik	542.068	567.048	474.585	514.406	445.648	541.513	450.089	497.969	407.262	367.606	337.417	353.69
ILMN_1213149	1110029L17Rik	888.154	951.47	886.535	918.499	1032.93	951.09	940.067	917.06	1633.82	1332.89	1301.89	1546.77
ILMN_2710151	1110031B06Rik	317.53	304.314	371.427	323.405	385.913	326.874	363.416	399.39	281.597	324.025	214.029	219.257
ILMN_1258290	1110031B11Rik	110.703	115.026	120.719	113.65	117.127	108.594	113.537	120.809	113.351	122.662	106.336	118.274
ILMN_2577558	1110031I01Rik	154.175	165.767	159.338	134.801	140.021	137.069	129.188	144.22	144.316	146.57	143.111	148.993
ILMN_2960474	1110031I02Rik	177.509	158.422	183.588	185.069	212.363	183.411	200.308	202.121	267.483	208.364	285.193	275.462
ILMN_1215043	1110032A03Rik	115.301	112.661	113.763	117.766	115.235	116.478	116.651	122.961	115.26	105.013	115.437	113.998
ILMN_2772120	1110032A04Rik	109.783	116.423	107.813	114.855	111.34	114.927	107.894	114.38	102.299	111.338	115.881	116.081
ILMN_2759652	1110032A13Rik	448.934	394.221	570.253	531.048	486.619	454.715	494.079	553.621	405.267	524.193	331.215	349.384
ILMN_2955214	1110032A13Rik	1154.48	1129.09	1661.16	1355.7	1434.69	1259.06	1401.61	1328.56	1219.28	934.725	1231.81	1050.33
ILMN_2474195	1110032D16Rik	116.227	111.746	125.039	116.943	107.337	112.324	115.211	116.08	117.955	125.99	114.492	124.858
ILMN_1235811	1110032E23Rik	246.395	297.959	185.099	238.937	267.808	306.407	233.068	283.323	313.853	376.466	448.779	388.102
ILMN_2441625	1110032E23Rik	125.049	125.216	117.539	123.145	125.178	120.351	125.629	137.326	120.425	127.748	136.458	127.61
ILMN_2484234	1110032F04Rik	122.605	107.641	107.314	117.607	116.586	114.2	117.107	118.313	119.293	123.39	125.096	112.261
ILMN_2464955	1110033C18Rik	127.611	139.647	134.747	131.028	142.868	142.141	138.778	150.016	134.702	130.768	148.464	150.238
ILMN_2648134	1110033F04Rik	113.39	118.33	117.667	106.538	120.983	119.189	111.161	125.766	104.962	113.218	116.241	122.617
ILMN_2694430	1110033K02Rik	163.836	180.243	183.057	159.5	183.611	168.233	165.394	156.314	168.811	202.481	176.145	171.27
ILMN_2714928	1110033K02Rik	148.601	131.716	131.121	139.902	150.37	140.614	120.594	114.658	137.885	132.089	122.138	130.861
ILMN_2476881	1110033L15Rik	143.521	127.862	136.885	124.882	125.083	131.55	134.989	131.032	146.924	140.186	136.371	123.489
ILMN_1257255	1110033M05Rik	118.763	115.491	118.476	120.539	131.138	123.616	113.909	110.057	126.01	124.869	123.428	121.846
ILMN_1252597	1110033M05Rik	258.082	236.869	182.176	247.321	230.712	209.107	219.447	189.328	247.068	266.904	269.387	270.581
ILMN_1248948	1110033O09Rik	111.301	113.334	121.501	116.017	119.626	114.735	111.275	119.56	108.39	112.853	113.412	112.046
ILMN_2972929	1110034A24Rik	223.008	215.759	263.011	266.973	291.267	280.095	262.532	236.892	269.789	229.132	278.425	250.714
ILMN_1229416	1110034A24Rik	189.383	185.203	164.121	208.915	194.294	171.671	195.7	152.386	225.677	191.185	250.271	210.648
ILMN_1250467	1110034B05Rik	116.225	110.246	109.991	121.859	107.096	123.742	109.761	114.473	116.56	115.738	114.787	117.761
ILMN_1228053	1110034G24Rik	197.593	194.606	192.982	213.273	161.01	187.309	187.477	230.816	181.658	179.822	182.714	188.038
ILMN_1233522	1110034O24Rik	2236.24	2287.06	1907.12	1951.89	1976.53	2038.76	2053.17	2232.28	1786.92	1962.35	1523.78	1539.47
ILMN_2506537	1110035H17Rik	126.123	130.79	120.204	123.882	118.544	137.182	125.664	134.838	124.839	129.92	127.506	126.474
ILMN_2422360	1110036D12Rik	115.334	113.361	116.329	116.433	110.084	114.628	120.508	123.938	114.933	107.327	123.163	104.898
ILMN_1231457	1110036O03Rik	147.549	129.698	384.132	281.389	209.82	215.759	319.557	267.228	159.185	151.182	148.423	137.399
ILMN_1242212	1110037F02Rik	328.902	278.791	265.278	277.196	276.277	271.644	295.24	215.323	310.115	328.763	382.488	327.097
ILMN_1223282	1110037F02Rik	264.044	266.35	273.606	254.437	293.54	237.36	282.12	279.293	237.561	222.922	250.319	247.947
ILMN_1233498	1110037J23Rik	116.238	120.501	126.099	113.527	115.467	113.747	120.089	111.153	115.203	123.584	118.759	118.023
ILMN_1223577	1110037P13Rik	137.567	159.395	133.62	125.833	126.673	132.137	126.156	123.969	139.758	138.849	134.141	142.163
ILMN_2714787	1110038B12Rik	2581.62	3502.14	2960	2863.13	2511.61	3220.2	2600.93	3365.41	3086.55	3136.5	2650.67	2798.25
ILMN_3000080	1110038D17Rik	325.222	334.469	390.561	429.934	428.994	385.577	401.86	420.154	463.798	440.293	527.159	511.236
ILMN_2653900	1110038D17Rik	120.551	114.696	120.419	115.731	115.616	128.176	131.705	122.214	125.391	119.008	123.682	128.142
ILMN_2629375	1110038F14Rik	533.523	471.113	447.295	392.55	408.553	415.017	425.393	411.18	381.606	359.57	381.931	389.644
ILMN_2863437	1110038F14Rik	1038.66	1013.88	969.781	707.755	805.528	681.266	966.752	798.893	877.597	773.915	994.101	755.739
ILMN_1233220	1110038G02Rik	173.276	188.66	216.755	205.123	225.677	226.635	212.48	209.476	225.84	173.048	185.863	172.872
ILMN_2790512	1110039B18Rik	395.795	338.699	388.384	408.47	407.262	429.062	449.653	367.281	483.688	531.048	375.623	420.583
ILMN_2739128	1110039B18Rik	175.377	180.489	183.442	174.766	194.898	195.82	179.912	190.58	205.888	189.12	180.459	182.815
ILMN_2513451	1110046J11Rik	658.792	942.985	467.511	786.531	599.373	1025.15	353.904	820.619	541.326	405.998	547.872	587.397
ILMN_2664522	1110048D14Rik	156.687	179.773	167.854	162.81	149.379	149.41	155.689	162.079	204.144	170.313	234.394	216.414
ILMN_3159695	1110049B09Rik	126.06	116.141	118.089	122.571	111.051	114.014	123.766	137.161	115.917	110.263	125.322	120.693
ILMN_2616045	1110049B09Rik	112.98	117.763	111.044	102.902	114.816	118.793	111.61	118.603	111.018	114.966	115.233	120.356
ILMN_3080273	1110049B09Rik	120.845	128.401	119.8	118.695	126.979	119.449	117.597	119.424	113.469	127.779	122.546	121.838
ILMN_1221838	1110049F12Rik	216.295	226.611	272.243	231.791	241.086	236.335	248.997	264.611	242.597	297.379	248.563	243.357
ILMN_1255697	1110049F12Rik	861.687	775.533	924.674	929.272	921.141	870.443	1129.64	874.043	1044.36	960.316	1041.95	1141.56
ILMN_2461077	1110049L02Rik	125.986	114.2	115.825	114.881	113.849	113.935	115.438	106.82	117.013	116.23	113.141	111.443
ILMN_2543459	1110049N09Rik	127.908	133.104	132.691	139.457	142.328	145.765	138.242	151.958	143.979	137.455	132.168	127.008
ILMN_2577567	1110050B14Rik	123.753	121.067	118.322	123.689	120.583	122.103	116.792	119.271	119.218	122.072	119.681	117.152
ILMN_2711312	1110051M20Rik	121.495	121.033	111.575	110.113	111.379	110.435	111.723	119.503	113.3	109.161	112.487	106.884
ILMN_2493415	1110051M20Rik	116.456	113.365	115.861	114.899	116.241	112.891	108.354	110.351	118.821	122.674	115.477	115.075
ILMN_2588007	1110051N18Rik	121.274	123.588	132.76	128.605	126.019	121.904	126.496	118.847	119.747	118.655	130.819	124.636
ILMN_1256422	1110054B14Rik	142.028	137.395	135.776	126.755	144.169	146.641	143.628	123.441	129.567	139.795	135.229	131.535
ILMN_2515726	1110054H05Rik	194.164	171.947	218.33	233.608	252.962	239.417	234.17	239.908	225.806	207.875	215.796	204.189
ILMN_2983565	1110054O05Rik	133.449	133.317	129.654	120.631	115.965	126.828	121.049	122.074	122.565	113.246	122.818	120.573
ILMN_1233708	1110054O05Rik	121.258	127.895	115.48	115.69	111.801	119.011	117.19	116.656	119.072	114.447	128.248	120.967
ILMN_1247864	1110054O05Rik	331.495	287.593	321.217	287.351	330.593	279.609	288.97	260.631	272.446	272.891	260.631	264.684
ILMN_1220589	1110054O05Rik	150.33	141.286	128.674	143.622	131.201	129.734	140.475	133.842	173.227	167.134	157.696	150.962
ILMN_2732033	1110054P19Rik	109.126	111.812	107.209	110.263	116.526	113.02	118.739	113.402	118.912	107.9	113.667	114.325
ILMN_1227693	1110055N21Rik	951.47	826.68	782.171	871.517	853.915	763.555	926.714	655.277	942.209	1028.78	1238.73	1203.66
ILMN_2756686	1110057K04Rik	502.471	448.186	368.603	419.853	408.816	427.322	432.964	385.806	315.207	359.162	597.739	586.419
ILMN_2967362	1110057K04Rik	655.277	639.014	584.088	586.199	642.832	634.99	617.755	723.438	382.02	440.159	638.817	655.277
ILMN_2633457	1110057K04Rik	256.705	314.834	270.92	298.381	262.974	313.182	284.629	343.98	201.832	223.085	306.513	344.692
ILMN_2486010	1110057P08Rik	119.68	115.322	125.344	111.399	114.45	111.601	122.338	109.783	108.747	121.535	115.709	119.97
ILMN_2679428	1110058L19Rik	898.216	796.2	642.094	673.042	744.08	744.285	694.122	594.818	871.775	787.018	709.379	590
ILMN_2661628	1110059E24Rik	119.643	120.824	119.364	120.66	115.563	115.547	111.572	115.305	122.692	129.982	112.486	124.189
ILMN_2846731	1110059E24Rik	588.699	643.766	559.173	580.486	533.703	528.979	545.182	504.96	736.506	638.267	765.358	719.491
ILMN_2473692	1110059G02Rik	259.296	328.341	310.545	312.818	292.828	306.513	314.834	270.772	233.068	276.491	343.146	334.751
ILMN_2825260	1110059G10Rik	121.975	119.176	115.612	122.367	115.37	128.315	132.086	125.546	122.844	137.359	121.66	124.429
ILMN_2652470	1110059H15Rik	106.385	112.895	114.327	108.621	115.623	113.559	117.898	123.673	116.754	122.3	116.983	109.247
ILMN_1231588	1110059M19Rik	110.237	117.568	114.092	128.636	117.448	117.362	110.931	111.737	117.826	113.229	106.838	113.771
ILMN_2679823	1110059P08Rik	151.909	145.798	163.75	149.113	168.038	171.127	159.353	154.493	188.66	168.514	156.934	174.745
ILMN_1249162	1110062G22Rik	128.329	114.986	115.134	128.696	130.848	129.322	124.267	125.186	130.732	132.482	134.198	130.442
ILMN_2476742	1110062M06Rik	110.813	126.393	119.919	132.82	115.063	129.185	127.36	119.326	152.078	136.678	125.102	107.478
ILMN_2473450	1110064P04Rik	120.53	116.282	128.16	117.901	120.407	118.493	123.215	118.997	116.361	121.026	114.735	124.369
ILMN_2477432	1110065P20Rik	140.847	150.847	158.381	166.031	174.258	170.202	165.824	148.083	165.892	151.135	161.896	178.93
ILMN_1220320	1110065P20Rik	173.181	185.804	160.607	166.971	173.276	178.024	194.28	207.375	178.426	180.258	177.128	175.306
ILMN_2514723	1110067B18Rik	207.669	236.837	201.052	192.495	192.362	211.37	172.616	184.996	185.511	179.068	185.844	217.088
ILMN_1252881	1110067D22Rik	119.379	113.124	108.621	109.628	109.265	107.319	111.367	110.065	114.269	111.918	112.222	114.85
ILMN_1222356	1110067D22Rik	171.138	168.186	187.612	187.805	208.133	169.255	188.883	160.056	265.428	277.384	271.903	258.95
ILMN_2543514	1110068E08Rik	831.279	675.471	779.77	672.935	786.385	639.849	766.701	632.585	736.279	610.911	866.485	721.239
ILMN_1235646	1110069O07Rik	106.047	111.629	114.638	115.541	119.105	115.906	115.143	113.429	115.075	110.921	111.024	116.129
ILMN_2581972	1110070O15Rik	134.923	130.071	142.914	150.19	144.798	138.592	160.526	137.958	150.872	147.063	146.57	148.521
ILMN_2590894	1190002A17Rik	143.688	168.073	143.363	138.379	136.895	141.836	132.395	137.751	183.467	181.787	154.055	147.175
ILMN_2417686	1190002A23Rik	118.447	114.625	115.808	117.055	117.459	109.123	110.409	104.727	113.911	109.704	118.066	108.568
ILMN_2427096	1190002F15Rik	171.515	209.965	172.162	172.107	164.38	205.489	167.374	186.341	189.361	164.371	254.104	218.671
ILMN_2593774	1190002H23Rik	157.165	173.078	118.098	135.711	140.754	175.215	139.106	159.353	115.581	119.583	111.599	113.244
ILMN_2524691	1190002N15Rik	455.417	465.617	548.386	548.652	522.27	516.523	558.499	519.128	992.666	882.816	961.224	954.339
ILMN_3162133	1190002N15Rik	134.455	154.743	141.779	139.086	145.954	147.302	147.063	142.195	169.111	182.754	213.213	207.066
ILMN_2472566	1190002N15Rik	117.518	117.585	113.761	107.327	120.315	109.771	115.002	110.723	117.41	113.976	118.423	114.738
ILMN_2734924	1190003J15Rik	1085.54	745.781	1317.93	830.354	1114.26	734.784	1257.07	862.247	443.364	374.264	497.84	479.931
ILMN_2493688	1190003K10Rik	124.543	128.931	122.788	131.157	117.831	118.515	118.65	127.576	118.09	113.568	120.756	114.262
ILMN_2638473	1190003M12Rik	126.749	128.556	129.464	134.917	124.065	127.948	130.08	130.284	133.312	126.882	168.342	126.97
ILMN_2856588	1190003M12Rik	120.738	118.938	118.847	112.712	118.261	122.718	120.18	115.391	109.494	113.755	120.852	123.943
ILMN_2481279	1190004M23Rik	120.893	128.502	118.276	121.071	125.749	120.982	128.963	123.578	136.958	135.263	116.467	122.884
ILMN_2963792	1190005F20Rik	510.419	485.763	554.289	494.744	589.211	539.877	538.162	479.931	554.827	395.319	604.243	508.772
ILMN_1225861	1190005F20Rik	179.986	179.723	187.976	184.793	170.567	169.687	187.538	183.109	174.586	162.223	175.979	172.107
ILMN_2699367	1190005I06Rik	410.886	392.767	517.031	543.113	437.457	442.174	528.979	571.241	232.765	208.191	143.35	134.309
ILMN_2483405	1190005N23Rik	188.364	211.598	224.406	215.828	224.772	234.484	202.152	210.124	201.456	198.768	298.418	284.495
ILMN_2893564	1190007F08Rik	180.281	168.571	173.683	168.784	197.136	182.798	176.512	180.214	226.841	188.128	181.014	165.606
ILMN_2543507	1190007I07Rik	150.308	145.136	133.872	140.154	133.691	148.601	141.198	118.824	205.628	186.212	268.821	255.369
ILMN_2577598	1190008K20Rik	172.97	152.18	149.754	158.872	138.596	156.842	148.114	164.027	208.619	178.78	191.98	175.447
ILMN_1259596	1190009E20Rik	243.147	259.319	293.395	256.006	280.496	232.765	294.975	245.044	456.708	305.206	516.15	491.372
ILMN_1254673	1190012C08Rik	173.154	227.433	199.599	191.33	162.068	174.586	151.648	163.269	182.501	171.437	169.958	187.4
ILMN_2795854	1190017O12Rik	828.511	785.33	979.255	904.197	978.354	917.458	1031.37	835.296	724.167	736.705	710.83	711.593
ILMN_1238046	1190020E20Rik	111.817	114.127	117.682	115.639	115.406	114.363	111.166	116.377	111.177	120.329	120.607	112.933
ILMN_1217003	1190020J12Rik	139.382	142.734	128.021	155.033	145.328	139.367	135.383	155.586	131.961	133.313	126.817	138.54
ILMN_1230347	1190028D05Rik	123.996	125.277	123.102	116.94	115.087	114.287	124.557	123.67	122.9	121.86	120.132	126.424
ILMN_1253503	1190028F09	269.182	206.676	222.834	208.095	250.271	187.948	269.122	183.621	244.141	264.611	322.694	301.216
ILMN_1219820	1200002N14Rik	132.43	122.048	126.326	120.705	131.923	132.343	130.103	127.432	122.513	117.671	116.165	114.659
ILMN_1223051	1200003C05Rik	480.557	463.044	557.927	530.545	561.41	532.102	601.777	607.596	492.805	432.144	547.109	531.58
ILMN_2734290	1200003C05Rik	1028.78	978.065	927.561	988.6	953.082	1034.65	950.139	755.317	979.629	1126.34	1141.07	1073.91
ILMN_2943319	1200003C05Rik	804.831	801.056	944.554	928.907	1067.03	1032.93	1058.3	1184.47	726.697	811.431	807.554	728.842
ILMN_1236653	1200003E11Rik	118.906	126.188	111.346	122.217	130.69	121.111	122.591	113.548	120.423	116.011	113.046	113.342
ILMN_2557436	1200003I07Rik	114.1	126.807	123.093	116.734	117.838	115.032	118.667	121.716	114.027	122.518	108.835	119.338
ILMN_3135697	1200003I07Rik	191.299	176.931	179.505	187.489	221.093	195.19	209.253	180.91	130.853	129.911	159.886	179.602
ILMN_2636069	1200003I07Rik	109.426	126.197	108.954	124.081	126.475	116.197	116.583	111.653	118.053	113.253	111.553	122.871
ILMN_2755544	1200003I07Rik	159.353	134.675	139.992	152.448	154.429	151.681	155.487	147.267	122.277	135.92	157.381	151.347
ILMN_2738310	1200003I07Rik	108.371	121.235	127.585	124.78	111.401	123.713	129.474	118.494	111.69	111.487	118.4	110.255
ILMN_1254390	1200003I07Rik	163.862	159.27	142.152	163.437	160.553	154.606	158.411	150.483	135.509	128.045	138.69	159.085
ILMN_1221466	1200003N10Rik	128.441	139.783	116.625	125.972	124.301	119.539	133.644	124.905	123.821	128.364	118.81	118.643
ILMN_2661226	1200007C13Rik	119.807	123.976	119.117	127.547	116.843	128.522	121.006	114.328	134.678	121.344	135.494	115.981
ILMN_2574051	1200008A14Rik	110.48	120.299	110.739	116.464	117.776	123.793	116.084	124.245	124.988	132.51	131.117	118.922
ILMN_2585112	1200008A14Rik	139.219	128.56	135.742	135.784	134.134	142.852	146.166	143.544	141.215	132.748	146.356	144.061
ILMN_1226193	1200008N06Rik	127.911	124.828	128.638	127.323	110.616	124.308	120.466	124.147	121.022	111.995	127.65	126.68
ILMN_1255564	1200009F10Rik	120.708	116.622	120.836	123.25	112.849	114.409	122.725	126.804	156.961	144.079	170.814	167.195
ILMN_2740207	1200009I06Rik	113.78	111.726	134.127	127.998	126.232	128.145	152.756	153.734	112.765	111.565	130.393	107.01
ILMN_1248750	1200009I06Rik	110.346	113.528	117.697	110.819	110.393	118.354	122.372	114.635	105.938	112.481	112.193	112.231
ILMN_2615431	1200009O22Rik	114.847	118.232	135.92	134.412	122.471	126.025	129.612	119.816	117.321	117.475	116.528	117.497
ILMN_2567274	1200011A11Rik	121.305	120.211	113.18	112.309	115.07	120.034	123.494	109.172	118.305	116.672	119.749	112.314
ILMN_1238691	1200011I18Rik	132.558	119.828	120.831	129.293	126.265	140.685	132.004	129.287	132.784	131.187	138.842	130.521
ILMN_2696126	1200011M11Rik	112.344	112.605	103.713	110.918	112.278	106.355	112.22	113.892	110.343	118.735	108.123	113.846
ILMN_3105117	1200011M11Rik	196.959	160.739	166.531	177.457	157.927	169.081	178.192	163.792	172.765	160.711	164.592	172.162
ILMN_3031706	1200011M11Rik	129.276	137.604	148.267	147.081	131.769	152.058	126.01	120.481	131.03	128.012	133.914	131.82
ILMN_2679477	1200011O22Rik	1283.39	1180.81	1231.81	1104.19	1105.99	1029.56	1104.38	1106.29	909.305	806.504	1112	1067.79
ILMN_1245384	1200012P04Rik	161.834	184.87	216.568	180.51	171.11	183.885	179.467	140.901	156.458	136.208	119.148	120.779
ILMN_2933887	1200013B08Rik	117.442	105.248	121.156	109.861	110.959	126.611	112.517	114.851	117.517	116.959	126.514	141.596
ILMN_1245704	1200013F24Rik	110.174	113.37	110.417	108.602	112.854	117.39	117.054	117.888	115.078	124.02	113.898	116.613
ILMN_2623480	1200014J11Rik	988.214	1041.33	972.907	922.008	980.053	989.074	857.335	932.969	1020.44	857.103	1341.32	1225.71
ILMN_2613750	1200014M14Rik	129.392	110.245	104.981	111.628	106.977	112.419	113.748	117.569	110.214	104.947	118.012	106.489
ILMN_1260469	1200014P05Rik	135.576	122.718	116.771	119.906	123.316	123.603	121.897	119.659	116.68	116.951	125.482	124.209
ILMN_2753515	1200015F23Rik	195.93	191.957	167.493	197.475	200.729	192.444	195.028	185.488	176.033	217.176	196.205	194.318
ILMN_3150536	1200015F23Rik	182.534	159.902	162.558	164.94	164.503	157.717	164.94	147.558	163.007	147.828	171.183	185.248
ILMN_3071764	1200015F23Rik	269.983	280.773	294.551	279.93	283.733	281.275	274.311	276.599	240.501	241.995	240.621	274.983
ILMN_2591158	1200015N20Rik	296.626	506.82	333.779	424.174	383.731	550.111	355.02	437.183	224.214	198.122	221.744	238.404
ILMN_2548361	1200015P04Rik	126.304	128.577	130.02	125.635	135.867	126.286	139.237	129.711	132.711	115.526	137.851	140.302
ILMN_2798079	1200016B10Rik	422.07	465.784	369.943	407.17	385.577	401.452	390.024	436.013	377.733	510.494	400.182	368.924
ILMN_1236716	1200016B10Rik	1059.78	1202.62	844.5	926.111	801.847	1042.61	871.103	975.159	772.657	705.521	893.098	1025.43
ILMN_2631656	1200016B10Rik	106.131	111.449	114.158	115.781	118.363	112.864	121.894	107.773	105.405	111.1	111.874	109.138
ILMN_2773298	1200016C12Rik	122.512	121.844	121.508	121.867	127.251	116.816	113.715	116.983	116.56	129.367	124.09	117.563
ILMN_1235616	1200016D23Rik	149.963	147.353	146.77	160.029	140.465	151.25	149.714	167.134	150.543	142.02	145.89	160.399
ILMN_2476733	1200016E24Rik	208.113	205.815	170.63	191.63	167.917	190.331	192.426	170.007	265.982	330.645	274.104	240.591
ILMN_1222685	1200016G03Rik	120.056	112.508	120.792	127.457	117.489	130.257	127.648	120.005	125.842	121.979	113.662	124.894
ILMN_1230285	1200016L19Rik	110.523	111.499	113.234	119.832	113.672	114.506	110.854	107.21	115.167	113.705	107.957	104.53
ILMN_2545999	1200017F15Rik	119.716	115.758	116.866	113.094	116.801	111.228	112.995	116.898	113.199	112.625	110.705	113.14
ILMN_1217040	1300001I01Rik	427.62	416.913	401.916	362.096	362.988	356.22	415.962	377.967	478.676	494.744	411.34	435.568
ILMN_2438234	1300002E11Rik	117.285	126.596	118.455	114.983	111.434	119.368	113.493	117.047	118.936	121.231	122.245	128.202
ILMN_1228127	1300002K09Rik	113.642	123.06	115.711	118.269	115.063	112.025	115.557	121.254	116.228	119.962	121.401	114.235
ILMN_2697164	1300003B13Rik	110.049	117.415	112.271	112.19	114.415	108.238	107.287	117.61	113.276	109.106	109.606	111.217
ILMN_1242074	1300003O07Rik	114.757	105.423	116.674	111.934	115.017	118.277	114.912	111.841	105.497	113.843	114.94	107.624
ILMN_1234329	1300006C19Rik	230.579	223.202	254.833	264.161	246.896	233.886	261.022	282.826	205.31	246.642	202.26	214.029
ILMN_1234692	1300007F04Rik	108.26	105.681	115.054	110.921	110.311	112.016	114.013	110.555	111.421	114.915	119.103	108.089
ILMN_2632839	1300007L22Rik	113.334	123.026	126.528	133.673	134.371	121.491	150.135	141.115	123.114	136.868	127.366	121.18
ILMN_1249480	1300010F03Rik	178.53	187.83	136.288	174.825	159.074	160.607	160.156	175.809	192.885	193.942	163.851	167.872
ILMN_2688415	1300010F03Rik	185.804	196.745	153.562	188.116	195.655	187.757	190.114	198.196	205.848	188.063	176.443	161.106
ILMN_1226962	1300010F03Rik	208.943	235.96	203.708	238.494	219.159	244.475	209.024	225.285	209.965	184.996	176.207	175.92
ILMN_2646511	1300010F03Rik	123.799	118.283	112.407	122.352	119.981	119.874	110.568	122.643	122.777	118.951	121.814	128.028
ILMN_2546004	1300010F03Rik	131.44	115.993	117.944	118.305	110.972	124.951	127.703	120.986	117.408	116.001	120.094	117.843
ILMN_1219587	1300010F03Rik	131.555	111.892	110.526	118.833	120.445	122.691	114.045	118.147	120.189	122.788	128.773	111.6
ILMN_1225106	1300010M03Rik	113.347	110.962	114.486	116.952	111.602	117.048	113.406	110.327	109.995	112.361	113.476	109.123
ILMN_2514368	1300011L04Rik	147.986	163.684	178.352	176.461	192.732	196.45	190.041	198.108	169.758	166.402	110.953	117.619
ILMN_1223612	1300012G16Rik	119.855	107.354	116.118	118.959	116.805	111.166	119.525	110.619	115.239	116.591	109.297	114.513
ILMN_1220546	1300013B24Rik	115.699	123.151	115.214	121.632	110.62	126.558	109.414	115.482	120.514	121.141	121.098	122.674
ILMN_2552416	1300013D05Rik	121.215	116.765	123.656	126.412	119.359	122.917	113.289	122.943	129.467	125.106	118.264	113.006
ILMN_1246673	1300013F15Rik	111.903	120.296	115.779	117.926	115.353	110.203	111.735	115.144	112.944	113.883	113.584	126.418
ILMN_2749842	1300013J15Rik	125.903	120.634	128.591	133.129	125.677	124.427	141.162	133.882	175.306	211.775	146.418	147.794
ILMN_2849016	1300013J15Rik	198.537	194.28	304.157	296.448	259.158	224.3	236.364	234.354	679.544	970.774	438.962	393.725
ILMN_1219591	1300014I06Rik	135.961	135.091	187.741	160.009	214.364	210.546	200.189	207.669	121.929	110.987	111.554	112.512
ILMN_2665860	1300015D01Rik	129.912	129.684	138.824	125.09	128.189	135.929	127.741	136.418	131.227	131.8	129.775	126.335
ILMN_3004177	1300017J02Rik	125.454	146.861	126.235	135.621	132.622	128.817	130.328	133.196	141.624	134.066	118.298	142.96
ILMN_2681984	1300018I05Rik	1075.42	1082.74	1238.44	1353.66	1294.9	1216.84	1249.3	1255.07	1330.91	1173.78	1361.16	1272.16
ILMN_2654443	1300018I17Rik	132.094	130.5	118.925	134.012	140.77	138.441	123.584	138.313	131.073	146.418	123.055	125.777
ILMN_2687854	1300018J18Rik	124.999	137.04	147.081	131.378	128.187	148.417	136.594	137.285	129.693	122.534	121.691	134.418
ILMN_1216168	1500001A10Rik	114.107	118.642	108.032	112.739	106.163	117.448	106.666	104.019	117.62	115.46	107.964	117.807
ILMN_2775213	1500001A10Rik	113.946	106.411	107.292	125.951	111.137	116.849	116.381	115.008	115.796	110.994	115.244	113.518
ILMN_1254948	1500001A10Rik	112.726	115.9	121.393	124.265	118.133	128.052	126.535	116.121	124.119	114.739	123.064	119.618
ILMN_2451115	1500001E21Rik	338.579	398.487	340.767	303.363	330.884	354.368	235.165	247.797	271.456	260.888	194.712	233.385
ILMN_2737374	1500001L15Rik	3754.99	3585.23	3112.31	3106.88	3158.59	2939.21	3277.74	2980.03	3181.79	3382.03	3452.12	3299.29
ILMN_2984793	1500001M20Rik	1071.89	1082.33	1075.42	1096.38	1158.11	1097.89	1072.08	918.499	1078.81	920.674	1724.71	1954.74
ILMN_2523256	1500001M20Rik	1679.06	1497	1466.11	1512.25	1538.41	1373.76	1492.02	1244.87	1929.7	1662.91	3427.22	3265.94
ILMN_1258543	1500001M20Rik	688.7	650.461	686.59	572.409	692.866	627.204	724.957	671.375	736.143	693.44	1184.47	1378.51
ILMN_1241587	1500002C15Rik	122.735	132.585	126.605	132.847	114.472	118.235	121.458	115.954	132.522	119.693	122.463	124.191
ILMN_1218596	1500002K03Rik	110.656	122.158	113.947	121.285	119.08	118.456	118.648	106.476	121.62	125.089	123.618	125.924
ILMN_1237615	1500002O10Rik	133.793	118.575	133.049	124.182	122.441	115.334	124.568	130.08	131.674	126.42	132.937	123.436
ILMN_1228208	1500002O20Rik	140.874	148.907	133.876	119.271	121.303	135.062	126	139.97	131.315	147.605	142.727	122.679
ILMN_1250000	1500003O03Rik	135.027	153.643	192.666	173.52	156.915	165.918	165.971	194.164	152.998	146.79	144.98	161.699
ILMN_2752665	1500003O22Rik	139.028	134.659	127.388	159.03	127.403	130.593	143.426	124.599	166.489	172.806	199.528	179.586
ILMN_2466453	1500004F05Rik	192.956	203.465	244.778	213.958	260.688	278.173	205.644	247.138	145.615	146.016	141.471	137.62
ILMN_2419964	1500005C15Rik	120.388	127.464	119.189	115.473	121.932	116.75	121.555	123.52	121.319	113.697	134.438	112.166
ILMN_2756586	1500005I02Rik	123.853	125.466	115.556	119.932	121.929	132.11	120.039	117.597	112.602	111.189	116.031	114.308
ILMN_2835694	1500005I02Rik	113.463	130.493	122.939	123.27	130.572	117.696	124.763	121.935	123.139	109.27	121.558	123.871
ILMN_1217606	1500005K14Rik	119.717	112.409	113.808	107.988	116.854	122.365	121.547	114.662	122.593	115.842	121.071	121.189
ILMN_1259764	1500005K14Rik	141.437	140.325	145.622	144.339	141.442	149.754	155.949	160.256	134.957	135.006	124.982	135.94
ILMN_1214120	1500005N04Rik	157.187	186.384	203.625	205.717	203.832	216.74	216.206	235.268	240.365	233.414	220.165	227.099
ILMN_1251365	1500009K05Rik	123.242	118.281	122.751	120.609	114.17	114.715	114.582	131.279	116.291	126.133	124.695	124.496
ILMN_1248734	1500009L16Rik	1101.77	1085.54	695.457	699.164	711.191	937.635	803.742	776.378	470.708	681.931	193.374	177.011
ILMN_2546025	1500010C09Rik	113.64	110.513	116.324	120.358	121.006	117.845	120.92	109.549	113.574	116.895	105.547	106.934
ILMN_1240425	1500010G04Rik	153.532	145.25	131.445	129.533	126.195	135.293	130.354	128.687	154.439	148.839	150.483	179.109
ILMN_1228020	1500010G04Rik	288.835	491.569	254.591	269.082	188.1	280.015	215.796	186.564	351.473	334.077	237.561	383.494
ILMN_2766279	1500010J02Rik	1435.36	2677.67	1162.82	1515.53	1332.89	1594.93	1126.75	1448.82	1485.63	1191.27	1516.79	1187.73
ILMN_3127704	1500010J02Rik	493.454	725.114	367.131	467.252	409.015	505.537	374.408	459.362	519.381	465.784	379.281	426.289
ILMN_2500434	1500011B03Rik	287.484	251.918	274.44	253.929	267.67	295.671	280.739	277.518	251.337	277.964	227.045	227.409
ILMN_2775285	1500011H22Rik	135.045	141.258	156.307	162.002	159.746	149.743	158.027	175.198	180.41	157.298	148.494	156.458
ILMN_2973024	1500011H22Rik	803.534	690.117	817.362	689.311	815.755	793.913	809.005	836.061	940.582	1027.64	557.331	559.173
ILMN_2660995	1500011J06Rik	103.1	113.811	110.446	112.437	112.825	122.435	109.456	115.907	111.421	107.199	119.007	109.916
ILMN_1212605	1500011K16Rik	449.708	424.557	508.053	433.046	463.168	462.35	519.381	448.321	476.974	430.152	422.816	430.535
ILMN_2939012	1500012F01Rik	4151.49	6495.79	3399.9	3604.35	3698.09	5071.26	3295.96	4281.5	4579.23	4597.58	4127.93	5071.26
ILMN_1216409	1500012F01Rik	2220.3	2899.88	2064.64	2200.44	2054.69	2969.76	1922.41	1994.63	3096.26	2880.57	3197	3370.03
ILMN_2452328	1500012K07Rik	115.867	117.03	111.489	113.362	117.083	107.661	119.32	117.08	110.437	111.977	112.771	116.55
ILMN_2505258	1500012M23Rik	124.469	127.998	119.648	121.209	118.729	124.069	127.161	125.567	141.258	128.622	121.175	132.54
ILMN_2444941	1500015A07Rik	110.271	121.693	109.039	121.272	117.147	119.616	115.595	106.343	125.756	126.262	121.787	115.996
ILMN_1227873	1500015G18Rik	157.95	170.567	165.292	153.228	176.033	167.951	168.938	180.826	190.246	189.947	170.501	190.777
ILMN_2654393	1500015L24Rik	111.976	114.386	113.716	113.158	111.709	113.487	116.096	115.435	115.375	118.757	103.175	108.112
ILMN_1249000	1500015O10Rik	107.48	116.526	113.298	122.967	139.642	124.101	122.419	135.791	115.174	125.534	111.129	123.329
ILMN_1223522	1500016O10Rik	123.609	121.227	128.51	111.536	115.97	123.758	113.153	123.245	113.944	111.912	113.328	115.724
ILMN_2424150	1500017E21Rik	106.381	110.75	113.605	111.579	113.303	110.762	108.064	110.028	112.059	119.979	114.579	107.411
ILMN_1239666	1500017I17Rik	118.39	114.975	126.442	110.861	115.985	118.991	122.928	110.934	117.066	120.742	113.76	109.951
ILMN_1218880	1500019C06Rik	149.042	140.41	119.472	127.423	122.166	124.966	134.782	125.159	139.577	135.57	166.056	150.336
ILMN_2680463	1500019G21Rik	525.249	521.031	539.499	497.085	490.975	497.326	544.85	593.573	443.841	495.659	398.036	503.785
ILMN_2594919	1500026H17Rik	113.772	115.027	119.839	116.45	119.506	119.665	118.343	126.163	119.872	113.363	126.583	124.466
ILMN_2719431	1500031H01Rik	144.087	125.842	175.712	165.422	156.263	147.939	163.086	167.581	121.871	159.215	154.818	127.706
ILMN_2767126	1500031H01Rik	128.393	122.684	129.337	125.856	126.131	124.489	124.224	136.168	122.265	116.752	129.787	123.37
ILMN_2556881	1500031K13Rik	116.627	114.12	119.576	115.719	112.213	117.453	115.69	120.838	115.653	111.516	115.341	116.769
ILMN_2982736	1500031L02Rik	740.916	619.152	756.414	674.449	691.429	567.048	757.068	670.625	746.75	599.91	819.393	770.972
ILMN_3008277	1500032D16Rik	3130.25	3477.68	2753.86	2824.17	2536.25	3286.77	2402	3229.3	2795.58	2842.57	2819.23	2953.74
ILMN_2668977	1500032D16Rik	3765.75	3713.74	3215.78	3354.57	3220.2	3597.37	2821.64	3706.54	3544.97	3026.74	3553.6	3537
ILMN_2688822	1500032D16Rik	166.344	182.714	162.491	148.507	148.423	134.268	174.825	160.526	186.184	191.366	205.285	205.407
ILMN_2648580	1500032L24Rik	1936.12	1755.44	1785.91	1761.92	1588.27	1978.47	1838.71	2145.89	1824.74	2098.3	1558.19	1709.04
ILMN_1225225	1500032P08Rik	131.271	135.677	126	127.656	125.289	117.02	126.589	122.832	138.771	154.157	135.39	143.758
ILMN_2541190	1500034J01Rik	536.973	379.11	526.908	431.805	415.017	431.542	493.201	448.57	306.995	461.038	245.814	274.644
ILMN_1242559	1500034J01Rik	1483.09	1695.46	1647.38	1565.94	1632.14	1449.4	1655.51	1518.95	1273.9	944.308	1867.73	1708.14
ILMN_2763122	1500034J20Rik	115.307	122.423	121.39	115.483	114.842	113.368	119.735	118.166	114.766	113.135	110.145	120.013
ILMN_1227778	1500034J20Rik	114.078	115.719	129.259	116.766	124.598	133.286	115.471	127.295	125.947	116.715	121.653	112.661
ILMN_2667894	1500035H01Rik	119.889	112.724	117.171	119.967	124.937	117.352	112.682	119.112	111.677	113.678	113.54	118.963
ILMN_1252650	1500035N22Rik	115.684	110.266	123.255	106.723	116.428	107.875	107.103	118.333	119.148	114.246	115.187	117.098
ILMN_1218353	1500041B16Rik	120.434	112.951	127.899	119.11	119.47	111.684	116.352	114.077	112.965	112.538	112.477	111.661
ILMN_2521147	1500041J02Rik	118.387	118.01	133.061	122.86	118.024	120.744	116.357	113.541	124.143	115.053	126.655	116.331
ILMN_2639498	1500041J02Rik	148.243	156.719	178.452	147.779	166.583	148.38	161.656	171.456	142.408	155.427	145.007	154.366
ILMN_1240329	1500041N16Rik	105.596	108.758	114.753	119.166	122.63	116.949	118.445	121.075	111.761	112.968	109.725	115.541
ILMN_2664993	1500041N16Rik	221.94	217.54	228.655	230.253	216.568	203.923	193.12	214.894	238.97	203.265	246.129	263.309
ILMN_1245875	1520401A03Rik	139.783	147.054	128.158	142.526	148.725	139.618	134.881	155.296	129.988	119.069	128.834	121.527
ILMN_3078008	1520401A03Rik	120.466	117.944	118.058	110.606	109.433	124.161	123.258	110.479	120.828	112.712	113.783	122.528
ILMN_3157177	1520401A03Rik	114.341	118.413	115.942	112.692	119.098	105.313	114.973	114.086	104.477	111.864	104.852	119.887
ILMN_1241455	1520402A15Rik	138.228	129.268	131.059	134.537	124.253	139.875	130.544	132.791	137.503	141.976	129.484	139.523
ILMN_1248601	1520402A15Rik	130.585	114.492	114.803	125.327	125.173	122.854	132.376	129.011	123.487	124.848	116.182	121.186
ILMN_1240650	1520402A20Rik	141.618	151.482	140.525	132.342	133.235	139.388	137.941	140.242	153.099	141.607	152.908	178.224
ILMN_2725573	1600002D24Rik	118.818	119.415	125.417	117.28	115.492	123.882	120.202	114.882	117.309	125.46	112.728	121.807
ILMN_2650578	1600002H07Rik	111.338	118.925	111.882	110.741	112.806	119.322	101.21	112.666	111.382	125.576	119.459	119.514
ILMN_3004151	1600002K03Rik	360.24	358.015	426.645	366.097	418.989	377.262	424.881	403.087	301.27	279.082	440.159	405.79
ILMN_2609264	1600002K03Rik	327.761	310.485	309.733	287.834	307.908	298.136	324.84	272.997	238.675	271.936	288.748	328.612
ILMN_2717837	1600010O03Rik	121.837	117.334	125.521	131.074	117.364	118.599	124.297	118.038	122.366	116.771	117.743	123.723
ILMN_2683155	1600012F09Rik	116.393	118.311	112.657	118.043	112.678	120.877	120.143	118.483	124.819	119.23	116.777	117.964
ILMN_3009735	1600012H06Rik	146.356	146.713	134.097	160.086	156.512	164.579	162.374	157.95	172.7	160.909	159.935	141.775
ILMN_3009738	1600012H06Rik	254.833	219.093	257.493	229.107	253.713	253.188	231.068	244.475	261.772	246.022	294.777	278.791
ILMN_2718861	1600012H06Rik	265.614	292.529	240.854	253.279	322.985	301.455	256.898	244.205	350.857	314.241	430.038	393.628
ILMN_2506772	1600012H06Rik	109.653	107.54	103.198	113.58	106.771	108.515	115.295	114.643	111.908	114.564	116.111	116.465
ILMN_1238211	1600012H06Rik	110.56	115.648	115.887	111.288	110.961	103.804	115.047	103.077	112.058	110.931	111.18	108.96
ILMN_1254674	1600012K10Rik	114.354	110.614	113.65	114.267	113.993	117.94	114.58	120.019	111.827	118.148	115.515	118.704
ILMN_1220650	1600012P17Rik	113.458	108.249	111.747	119.36	107.559	108.653	106.746	118.591	113.7	113.316	109.711	107.57
ILMN_2544063	1600013E24Rik	121.984	117.731	109.045	117.242	114.888	110.429	121.987	117.578	120.51	116.766	111.619	116.691
ILMN_2773909	1600014C10Rik	137.593	118.832	120.403	131.177	134.029	120.514	123.42	140.62	129.08	128.202	133.561	138.697
ILMN_2822842	1600014C10Rik	117.352	122.512	119.355	116.995	118.4	117.573	125.445	124.705	127.706	118.231	129.474	129.197
ILMN_2749223	1600014C23Rik	115.38	111.243	120.541	119.334	122.017	114.641	117.734	116.653	120.379	116.851	113.645	124.076
ILMN_2669388	1600014E20Rik	107.367	107.874	111.471	104.831	109.955	106.144	113.075	111.269	119.278	116.195	115.769	110.811
ILMN_1251706	1600014K23Rik	136.639	131.211	124.642	147.97	143.056	152.769	141.115	139.902	124.237	111.064	138.455	128.395
ILMN_1222284	1600015I10Rik	113.27	107.813	110.578	102.621	109.988	104.368	103.444	107.736	112.541	113.65	112.741	106.175
ILMN_1242629	1600016N20Rik	162.603	202.912	244.678	175.551	186.017	186.309	177.617	176.875	159.919	142.23	170.605	166.36
ILMN_1214828	1600017E01Rik	125.605	122.122	117.17	134.507	125.948	122.996	129.355	133.358	124.337	121.131	145.642	124.863
ILMN_1227326	1600019C01Rik	115.993	108.138	118.795	116.362	112.842	109.681	117.719	111.749	112.184	118.411	115.222	110.047
ILMN_2673802	1600020E01Rik	116.704	113.475	111.934	110.758	115.777	115.097	108.894	115.399	120.777	111.36	119.018	121.274
ILMN_1212632	1600021P15Rik	177.693	195.165	172.125	185.919	181.156	164.831	184.769	197.744	181.646	200.544	218.543	188.364
ILMN_2453954	1600021P15Rik	1224.7	1315.88	925.611	991.885	1016.75	978.354	1152.54	1057.86	1292.06	1217.86	1223.94	1271.38
ILMN_1220085	1600023H17Rik	163.101	165.183	170.731	184.118	167.819	180.532	154.779	167.783	194.622	196.165	190.68	169.447
ILMN_2428612	1600023N17Rik	121.592	117.613	120.705	112.332	121.452	119.835	111.51	116.28	114.406	117.696	114.907	122.372
ILMN_2738127	1600025M17Rik	115.132	122.002	112.67	112.042	111.07	122.475	117.112	115.007	117.958	125.129	106.343	121.144
ILMN_2763938	1600027N09Rik	114.88	112.857	123.303	114.934	126.194	122.231	118.66	114.681	118.5	120.663	120.585	120.497
ILMN_2805631	1600027N09Rik	155.193	152.011	147.302	145.807	146.57	141.85	148.475	155.4	149.909	142.846	174.211	151.128
ILMN_1259777	1600029D21Rik	112.814	115.506	117.547	112.104	112.229	107.859	115.72	112.258	116.058	118.037	112.462	121.054
ILMN_2691743	1600029I14Rik	112.251	108.683	118.21	109.328	117.836	117.21	111.16	108.099	112.024	111.629	118.934	111.454
ILMN_2546461	1600029O10Rik	110.389	127.111	123.869	116.101	123.338	112.112	111.951	128.271	130.163	119.594	121.777	113.451
ILMN_2524058	1600032L17Rik	129.099	137.316	133.868	127.597	125.14	136.004	128.996	122.439	127.634	122.837	121.322	133.541
ILMN_1238021	1600032L17Rik	121.387	116.128	132.36	133.553	144.507	149.34	131.267	129.84	134.198	118.517	166.119	155.456
ILMN_1243348	1620402D19Rik	115.303	134.492	123.944	127.542	122.67	129.099	134.376	133.534	124.71	128.337	140.508	113.77
ILMN_3003501	1700001C02Rik	114.298	122.815	100.674	121.004	115.644	115.769	114.143	109.639	114.206	114.69	106.706	116.742
ILMN_1258763	1700001C07Rik	122.999	121.325	127.079	119.472	122.823	113.735	115.801	115.358	117.516	114.806	127.99	122.759
ILMN_1227028	1700001C14Rik	109.949	112.745	108.885	113.344	110.989	113.084	111.3	110.254	113.302	106.237	109.764	113.739
ILMN_2955312	1700001C19Rik	120.811	115.135	117.709	114.003	118.054	121.406	118.217	126.039	124.016	107.791	120.631	121.292
ILMN_1215822	1700001C19Rik	122.701	119.442	126.596	119.631	112.609	113.241	114.392	112.778	115.679	116.598	111.002	114.007
ILMN_2724055	1700001E04Rik	138.739	129.004	131.947	139.148	136.351	127.65	131.313	123.546	121.932	124.412	117.223	116.552
ILMN_2443409	1700001E18Rik	114.818	121.081	118.524	112.834	103.077	117.845	114.625	122.069	112.208	113.18	118.677	113.123
ILMN_1251827	1700001G17Rik	113.752	113.95	111.782	122.142	111.957	114.153	109.049	119.851	129.772	117.33	110.477	108.384
ILMN_2666574	1700001J03Rik	109.605	101.968	118.244	120.455	122.733	107.304	114.512	99.5674	116.648	115.744	108.923	114.986
ILMN_2466245	1700001J11Rik	105.37	120.08	104.248	107.692	108.14	110.43	112.208	107.416	114.155	110.993	116.873	106.998
ILMN_1253445	1700001J11Rik	121.563	123.742	124.686	125.893	128.094	123.383	123.665	126.219	134.915	127.038	128.803	129.482
ILMN_2647023	1700001K23Rik	108.41	111.187	111.788	123.555	115.388	110.409	116.96	112.991	114.578	105.806	121.479	113.532
ILMN_2440921	1700001L05Rik	128.793	137.87	133.932	136.01	134.889	130.287	141.695	142.75	131.617	141.695	147.847	121.245
ILMN_2658067	1700001L19Rik	120.906	121.335	112.775	122.186	120.933	117.969	125.609	124.162	119.819	120.96	117.679	120.089
ILMN_2470851	1700001O11Rik	130.361	122.058	115.855	114.886	121.254	114.838	115.456	119.112	123.993	121.633	124.02	124.996
ILMN_2664449	1700001O22Rik	125.913	123.32	114.823	124.649	122.753	113.292	126.355	125.224	129	136.371	134.306	126.021
ILMN_2962336	1700001O22Rik	113.758	110.159	118.637	121.091	122.262	123.659	115.508	122.29	118.141	118.449	118.072	114.868
ILMN_2597451	1700001P01Rik	129.952	125.045	109.397	124.841	116.42	122.439	118.379	120.591	117.208	114.833	113.481	122.29
ILMN_1245117	1700003B17Rik	123.208	121.559	126.966	137.961	127.68	119.727	119.07	120.371	120.59	124.873	122.713	118.643
ILMN_1231608	1700003E16Rik	111.134	109.779	107.146	110.751	110.467	120.694	112.605	107.977	113.842	123.492	105.644	105.28
ILMN_2868440	1700003F12Rik	128.289	139.102	127.234	122.077	142.254	132.857	134.073	129.804	140.992	116.785	129.328	151.076
ILMN_1257491	1700003F12Rik	111.559	115.888	116.619	112.542	116.089	117.964	117.55	114.33	111.772	114.689	110.489	112.814
ILMN_1217966	1700003H04Rik	120.583	122.875	109.049	116.839	117.914	123.635	120.115	139.066	119.691	117.599	118.656	120.887
ILMN_2594224	1700003M02Rik	114.942	116.436	115.401	114.557	111.087	118.109	115.257	116.106	115.904	121.031	121.81	119.239
ILMN_3162009	1700003M02Rik	115.803	113.299	112.306	114.045	123.555	123.076	110.029	113.524	107.717	118.185	129.96	123.581
ILMN_2431667	1700003N22Rik	114.478	112.509	112.844	120.03	122.622	122.753	121.443	113.238	116.181	116.613	114.684	119.326
ILMN_2655962	1700006A11Rik	121.931	113.072	109.568	118.466	117.594	117.087	114.528	119.116	120.62	117.27	118.355	110.994
ILMN_2681375	1700006E09Rik	109.956	110.212	107.052	111.775	113.658	111.252	112.993	116.36	116.393	111.486	113.041	118.011
ILMN_1253202	1700006H02Rik	123.284	122.637	128.744	125.682	124.395	129.968	130.782	129.2	116.609	120.659	116.803	115.754
ILMN_1225956	1700006H03Rik	132.062	119.139	109.875	126.485	119.787	108.728	113.15	117.796	132.11	122.722	168.233	166.781
ILMN_2658475	1700006H03Rik	124.284	123.221	120.648	131.173	110.425	121.408	123.759	122.897	117.528	119.289	136.179	125.709
ILMN_2591972	1700006J14Rik	116.237	114.167	131.105	118.376	125.609	132.784	122.89	121.131	130.053	113.064	138.571	120.485
ILMN_1236696	1700007B13Rik	109.166	122.999	117.058	115.974	115.828	112.077	113.291	114.123	112.811	111.801	113.16	112.72
ILMN_1237764	1700007B14Rik	116.809	117.914	109.759	103.007	115.536	112.88	111.646	109.601	119.519	116.502	116.155	116.022
ILMN_2444375	1700007E06Rik	176.337	162.101	193.378	182.534	186.706	200.636	170.999	182.549	134.175	149.155	124.08	120.674
ILMN_3003018	1700007G11Rik	123.883	112.382	119.353	119.125	119.95	114.052	115.394	120.266	109.221	125.172	122.919	108.829
ILMN_2654710	1700007K09Rik	116.824	114.561	124.346	117.803	113.818	118.872	117.273	116.431	118.023	111.874	114.756	117.062
ILMN_2834950	1700007K09Rik	106.71	115.317	112.225	116.913	119.295	117.342	123.501	111.55	114.564	122.06	118.906	115.786
ILMN_1232336	1700007K13Rik	834.339	996.048	424.765	414.79	435.683	462.65	423.403	461.317	421.968	447.562	405.197	392.136
ILMN_2551732	1700007N01Rik	135.386	128.397	128.437	125.931	119.507	120.509	127.664	128.115	117.404	120.628	118.223	115.441
ILMN_1220376	1700007N14Rik	117.803	111.002	110.631	110.781	117.559	115.132	124.193	118.574	117.212	110.876	112.048	111.666
ILMN_1258826	1700007P14Rik	147.485	152.976	138.626	137.845	146.75	137.615	138.514	135.067	155.118	134.103	144.099	151.443
ILMN_2771466	1700008E09Rik	119.521	111.142	115.163	112.253	125.527	109.559	115.407	120.852	111.458	120.185	116.517	110.157
ILMN_2464380	1700008E11Rik	126.874	117.907	126.118	115.278	132.397	120.434	133.049	126.754	117.342	129.487	115.99	126.3
ILMN_2476303	1700008F19Rik	119.636	115.548	119.672	118.335	124.523	120.404	113.694	112.443	123.303	135.171	118.63	111.397
ILMN_2944703	1700008F21Rik	113.825	113.227	104.078	109.523	107.179	114.832	120.228	115.74	113.121	103.871	134.027	122.463
ILMN_1242278	1700008G05Rik	113.936	111.037	108.469	114.037	112.808	118.748	111.57	123.29	120.51	115.718	115.27	122.388
ILMN_2549416	1700008G05Rik	114.879	113.401	106.847	116.413	111.377	119.68	113.244	113.644	101.862	110.065	113.094	112.324
ILMN_2455352	1700008H02Rik	131.283	116.809	132.72	120.123	121.308	123.978	121.174	126.75	134.747	113.282	132.311	138.509
ILMN_2538519	1700008H02Rik	1277.48	2098.3	1268.77	1437.3	1148.01	1491.04	845.85	903.057	972.603	1255.07	1272.69	1529.75
ILMN_2481192	1700008H02Rik	129.645	115.251	112.268	121.337	123.501	117.812	109.707	120.914	115.827	114.535	120.198	113.921
ILMN_2676443	1700008I05Rik	134.51	115.691	126.174	128.524	123.051	143.579	139.973	128.332	129.141	128.427	129.886	132.809
ILMN_2635159	1700008J08Rik	119.372	120.009	114.724	116.207	117.401	116.729	125.318	121.737	116.016	121.13	111.649	126.121
ILMN_2603147	1700008O03Rik	130.915	132.527	126.035	117.254	114.474	125.28	120.492	124.568	133.924	133.752	116.673	113.472
ILMN_1216400	1700008P02Rik	112.779	111.045	112.455	116.699	113.499	115.748	113.858	110.688	114.292	115.274	121.522	123.433
ILMN_2631903	1700008P20Rik	126.81	124.346	123.927	133.768	131.059	148.202	127.662	139.081	127.966	122.717	126.268	129.111
ILMN_1222354	1700009C05Rik	119.051	113.508	121.086	121.875	115.367	119.628	118.158	118.314	119.389	117.414	131.496	114.564
ILMN_1231550	1700009J07Rik	119.228	118.21	114.668	125.965	116.641	112.616	113.259	119.832	117.077	115.363	112.622	121.632
ILMN_1241746	1700009N14Rik	119.618	104.567	118.266	128.116	123.777	116.378	132.556	112.66	125.593	126.348	102.521	114.624
ILMN_2423747	1700009P03Rik	266.776	364.121	350.622	321.771	256.799	293.54	293.939	264.044	326.821	332.413	300.481	320.249
ILMN_2743487	1700009P03Rik	136.576	161.413	133.294	151.465	145.685	139.164	160.56	131.192	161.118	161.092	180.269	149.136
ILMN_2680799	1700009P03Rik	120.102	134.184	120.198	122.59	114.187	117.028	120.152	124.94	117.411	121.887	120.212	114.976
ILMN_1238024	1700009P10Rik	123.561	116.694	120.28	114.399	124.297	127.391	114.887	122.828	116.577	116.774	112.458	123.158
ILMN_2716643	1700009P13Rik	130.869	126.174	123.017	124.623	142.06	129.827	122.54	138.977	126.085	130.358	131.291	134.093
ILMN_2645509	1700009P17Rik	133.835	122.134	119.55	128.896	124.093	122.189	113.702	116.206	128.979	116.86	122.063	120.589
ILMN_1240723	1700010A01Rik	132.45	124.11	122.195	115.434	125.357	126.678	131.11	125.715	125.39	157.361	134.462	119.597
ILMN_2768872	1700010B08Rik	119.124	106.33	121.518	107.646	119.168	119.479	114.131	114.826	120.804	126.044	128.359	125.41
ILMN_2734109	1700010C24Rik	113.537	115.096	104.598	115.294	110.21	108.959	111.27	110.573	115.467	103.908	106.945	112.537
ILMN_1250734	1700010D01Rik	115.385	115.329	119.68	120.383	123.749	127.837	115.755	112.239	118.228	121.299	114.438	115.636
ILMN_1238043	1700010H15Rik	112.423	124.001	119.351	118.424	116.546	122.998	117.489	120.03	116.113	117.316	109.241	114.013
ILMN_2535392	1700010H15Rik	162.52	183.588	157.187	158.361	164.714	164.046	158.26	162.81	145.021	136.602	140.026	130.103
ILMN_2694983	1700010H22Rik	115.934	118.803	118.155	120.1	110.576	115.902	106.926	116.243	110.127	119.353	112.29	115.077
ILMN_2665591	1700010I14Rik	113.603	111.583	116.02	109.956	106.997	116.194	110.492	108.505	111.841	118.564	110.526	113.934
ILMN_2709629	1700010L04Rik	115.816	116.647	129.457	109.232	118.183	111.073	112.639	117.41	106.777	121.663	124.463	121.792
ILMN_2549511	1700010M06Rik	111.243	113.289	124.203	120.693	121.555	118.839	111.998	119.987	117.524	115.49	114.534	112.108
ILMN_2607827	1700010M22Rik	105.482	108.41	112.779	104.682	116.266	116.001	115.536	116.818	118.934	116.718	115.22	118.521
ILMN_1245353	1700010M22Rik	113.889	116.99	107.901	108.384	110.032	118.113	116.087	111.362	111.528	99.4958	106.687	123.757
ILMN_1232564	1700011A15Rik	105.673	113.718	106.96	109.217	108.488	105.971	124.471	114.933	114.97	110.068	115.62	105.547
ILMN_2728228	1700011E24Rik	112.426	118.008	118.628	118.659	112.883	116.064	117.674	116.468	113.567	121.209	112.684	115.156
ILMN_2639308	1700011F03Rik	118.852	119.059	114.821	117.41	118.892	114.763	122.689	119.293	117.841	129.037	119.255	115.157
ILMN_1249784	1700011F14Rik	117.342	116.459	109.842	109.044	126.836	109.052	112.093	116.092	111.465	113.464	117.076	113.955
ILMN_1240624	1700011H14Rik	109.522	108.512	125.958	108.225	103.289	109.323	114.086	125.79	105.843	104.686	110.635	128.115
ILMN_1258838	1700011H22Rik	116.573	118.939	112.619	111.043	105.739	105.916	114.046	108.587	115.265	121.886	107.637	122.343
ILMN_2428351	1700011I03Rik	111.037	123.559	117.382	119.033	119.693	125.64	122.134	127.277	127.568	116.784	122.003	120.801
ILMN_1247972	1700011J10Rik	143.537	158.69	126.829	150.476	131.697	138.842	127.123	130.431	150.066	151.5	147.883	150.445
ILMN_2925214	1700011K15Rik	111.076	111.438	111.836	115.727	111.425	109.853	109.332	118.029	105.89	115.902	112.907	128.296
ILMN_1250028	1700011L22Rik	116.129	119.065	113.32	107.658	118.623	112.426	115.156	108.83	119.416	119.792	105.938	116.116
ILMN_2683951	1700011M02Rik	123.61	125.598	118.798	124.187	120.847	118.233	114.825	120.617	122.064	106.838	115.822	116.103
ILMN_2601053	1700011M02Rik	146.92	158.542	134.629	129.092	121.532	117.492	135.696	135.263	126.88	113.244	115.953	109.93
ILMN_2678187	1700012A03Rik	114.417	109.176	105.532	106.002	111.618	111.832	108.471	108.685	116.587	107.392	115.916	118.625
ILMN_1218141	1700012A16Rik	106.371	119.387	124.44	122.67	113.524	117.358	114.338	111.59	127.719	122.953	114.282	112.881
ILMN_2666550	1700012B07Rik	123.314	110.892	120.727	120.983	122.853	117.709	118.571	120.176	116.199	136.263	125.069	111.33
ILMN_1251239	1700012B09Rik	120.146	111.141	124.776	121.467	114.701	129.515	121.036	120.771	117.097	118.3	110.076	121.172
ILMN_1246016	1700012B15Rik	117.022	120.902	121.079	120.371	116.675	117.141	118.412	122.558	118.251	112.108	121.556	113.693
ILMN_2727461	1700012B15Rik	114.564	114.858	121.16	116.716	113.394	119.164	110.972	112.125	113.131	120.398	110.981	114.38
ILMN_2640970	1700012C15Rik	114.558	112.248	116.893	116.384	109.703	117.91	110.9	115.284	114.496	115.97	114.51	114.37
ILMN_1255663	1700012F10Rik	126.758	128.623	120.089	118.319	114.052	126.587	119.256	111.441	121.128	117.075	122.415	113.782
ILMN_2420805	1700012F11Rik	123.25	123.549	113.048	119.787	113.74	124.047	123.714	117.953	123.495	129.031	119.202	120.728
ILMN_2509401	1700012H05Rik	435.917	389.356	291.946	303.279	269.983	331.495	260.007	250.067	399.691	359.917	409.294	441.556
ILMN_3152061	1700012H05Rik	2327.67	2281.11	1709.04	1789.02	1516.79	1916.93	1541.55	1872.83	1944.83	1929.7	1502.2	2099.11
ILMN_2766755	1700012H17Rik	622.485	599.373	496.349	447.295	508.772	479.192	529.927	520.91	404.057	370.896	411.412	430.852
ILMN_1222981	1700012K20Rik	122.665	125.256	123.877	127.777	125.338	125.27	132.037	121.527	126.35	125.4	126.201	113.112
ILMN_2804407	1700012L04Rik	120.858	108.159	114.805	115.051	115.371	131.77	125.766	126.318	109.29	108.405	127.953	117.16
ILMN_1251618	1700012M13Rik	127.42	120.567	112.194	120.016	118.416	124.915	116.809	115.026	113.987	116.364	111.958	111.509
ILMN_2637581	1700012M14Rik	110.269	116.936	116.475	120.441	114.939	111.983	116.315	121.437	120.504	117.321	105.065	112.123
ILMN_2523486	1700012O15Rik	127.399	132.381	121.168	148.787	132.843	132.843	126.463	132.683	133.232	121.987	122.532	117.637
ILMN_1229341	1700012P22Rik	110.345	117.425	117.147	117.56	115.854	113.585	118.888	130.288	115.466	115.729	119.394	117.909
ILMN_1229253	1700013A01Rik	921.141	943.415	846.744	934.725	756.414	769.843	813.815	774.443	816.495	845.44	1124.64	962.776
ILMN_2630401	1700013B16Rik	155.5	188.235	180.033	182.483	143.268	181.626	150.815	156.779	174.088	166.124	179.723	160.929
ILMN_2645544	1700013D24Rik	117.418	115.229	118.579	110.889	115.317	117.402	106.538	119.053	113.891	110.163	117.753	115.943
ILMN_1246954	1700013E18Rik	106.852	119.57	103.837	106.399	106.12	106.336	118.08	111.464	109.55	110.665	109.696	106.016
ILMN_2713438	1700013E18Rik	116.79	131.033	138.096	125.941	127.718	126.754	125.665	123.919	122.171	128.579	124.94	131.595
ILMN_2733671	1700013F07Rik	113.98	122.532	118.706	114.661	112.395	111.956	116.335	117.898	113.598	121.721	112.596	113.357
ILMN_2524120	1700013G10Rik	135.003	129.446	118.267	124.847	127.105	121.262	122.161	117.99	124.356	118.983	121.416	125.58
ILMN_1225084	1700013G10Rik	165.249	237.236	188.872	173.95	158.553	167.026	148.748	137.485	157.361	143.485	160.887	194.066
ILMN_2653832	1700013G24Rik	114.961	114.576	115.741	121.003	120.767	105.237	115.626	125.106	116.954	120.018	110.269	122.457
ILMN_1218319	1700013H16Rik	122.391	103.687	126.754	110.771	114.52	118.179	122.111	121.797	116.95	116.062	116.652	119.371
ILMN_2660924	1700013N18Rik	114.95	118.522	116.24	125.245	131.319	128.965	133.99	119.178	128.466	127.581	126.11	131.4
ILMN_2868571	1700013N18Rik	122.905	122.26	115.603	117.471	114.542	117.813	118.606	112.134	113.898	115.812	112.738	120.93
ILMN_1255305	1700014B07Rik	112.794	113.398	117.141	114.555	117.752	116.936	118.923	120.726	112.128	117.811	113.302	114.732
ILMN_1253266	1700014B12Rik	111.731	114.153	113.21	116.377	113.232	110.742	112.424	108.918	113.606	110.559	110.147	120.705
ILMN_2712169	1700014D04Rik	114.81	122.716	121.841	118.141	126.379	123.78	121.245	115.945	123.562	124.106	121.65	122.991
ILMN_1259771	1700014N06Rik	123.203	124.846	117.502	118.112	114.24	112.379	117.047	111.78	116.75	114.35	116.228	113.995
ILMN_1235060	1700015E05Rik	170.967	161.784	213.533	182.188	194.408	177.176	177.039	180.401	180.429	162.328	170.093	170.88
ILMN_2634503	1700015E13Rik	120.208	116.457	138.212	127.147	126.96	131.73	129.439	128.016	120.148	114.818	116.304	119.487
ILMN_1254642	1700015F03Rik	115.971	124.305	118.994	115.238	118.68	119.311	113.5	107.761	125.252	120.18	112.495	120.761
ILMN_1243013	1700015L13Rik	131.77	120.552	127.981	121.647	118.215	120.018	115.631	121.001	125.983	121.758	122.435	119.64
ILMN_1248577	1700016A15Rik	273.272	282.064	214.472	269.213	239.11	240.591	231.576	198.943	325.544	255.796	304.631	311.909
ILMN_1242665	1700016B15Rik	117.966	117.9	112.198	117.165	124.217	120.607	116.164	113.375	117.372	116.593	114.923	131.787
ILMN_1222931	1700016C15Rik	115.609	120.343	115.066	111.983	119.025	110.752	117.364	110.347	113.517	119.885	111.331	117.456
ILMN_2645234	1700016D02Rik	120.102	116.357	116.883	119.702	125.994	111.926	115.94	112.853	121.542	118.004	120.01	126.404
ILMN_2939579	1700016D06Rik	124.173	116.592	141.734	114.979	132.438	122.635	125.892	125.792	149.272	138.966	192.266	199.528
ILMN_2939583	1700016D06Rik	122.291	114.879	118.188	123.2	120.862	113.785	113.93	124.877	106.499	131.512	124.237	113.316
ILMN_1258542	1700016D18Rik	110.373	112.92	105.303	115.121	117.341	110.8	111.884	112.215	119.025	111.964	114.734	111.85
ILMN_1217084	1700016D18Rik	109.303	109.106	111.819	104.573	112.599	109.002	107.202	116.005	112.93	106.905	103.235	112.512
ILMN_2637903	1700016G05Rik	125.701	116.693	112.021	106.241	116.264	109.794	112.544	107.152	119.866	110.433	103.871	107.5
ILMN_2618779	1700016H13Rik	124.12	122.245	124.153	121.614	120.63	123.024	116.617	123.525	119.503	119.089	120.11	111.002
ILMN_1225662	1700016J18Rik	114.177	117.053	116.216	121.012	113.026	115.265	114.725	115.36	108.594	115.811	115.426	113.379
ILMN_1252820	1700016K13Rik	109.729	111.851	110.902	110.867	115.744	109.67	110.417	117.723	110.812	108.173	117.144	118.915
ILMN_2694110	1700016K19Rik	121.408	121.685	114.205	122.182	117.275	135.304	115.052	115.338	134.926	112.471	155.815	119.43
ILMN_1250938	1700016K19Rik	123.83	119.275	128.107	126.502	124.21	127.646	127.281	121.837	123.996	116.449	119.901	116.894
ILMN_1231857	1700016L04Rik	113.439	113.535	108.422	115.867	110.504	113.386	119.729	116.747	120.901	110.633	111.884	109.496
ILMN_2499229	1700016L04Rik	112.219	111.836	113.635	103.467	113.209	110.131	111.862	113.314	106.348	115.443	106.992	107.66
ILMN_1255437	1700016L21Rik	121.531	115.999	121.45	122.18	116.349	115.941	126.145	120.393	119.262	118.381	122.457	127.916
ILMN_1240357	1700016M24Rik	121.884	113.837	113.746	122.558	112.428	113.242	109.269	110.937	116.951	115.911	116.705	118.946
ILMN_1240053	1700017B05Rik	123.482	115.119	113.616	107.943	113.663	113.629	104.905	121.617	115.901	105.855	113.766	113.249
ILMN_2588483	1700017D01Rik	126.483	120.588	112.86	117.169	121.535	127.713	121.16	118.267	125.502	136.272	116.687	117.359
ILMN_2626012	1700017G19Rik	110.119	113.628	113.943	112.208	105.103	110.395	118.206	112.657	118.181	127.598	108.545	114.184
ILMN_1225659	1700017N19Rik	116.08	119.684	117.439	116.311	118.041	120.836	121.193	107.86	112.589	116.461	115.489	116.731
ILMN_1255361	1700017N19Rik	106.127	115.167	125.503	114.368	108.768	116.346	117.364	121.862	117.605	113.201	118.217	110.641
ILMN_1231777	1700018B24Rik	116.865	112.121	121.184	112.668	120.409	112.92	104.618	120.539	112.897	111.875	117.899	109.486
ILMN_2649579	1700018C11Rik	122.706	120.952	106.112	132.87	114.064	123.579	113.73	122.38	114.814	110.362	119.151	119.976
ILMN_2746218	1700018F24Rik	117.34	110.803	116.791	111.286	127.196	121.909	121.234	121.978	117.161	116.176	113.249	115.226
ILMN_2518930	1700018G05Rik	123.878	115.476	120.951	116.968	121.11	116.961	126.314	121.452	117.978	113.947	122.778	117.606
ILMN_1218396	1700018L24Rik	114.631	109.85	115.492	108.002	113.454	109.572	116.035	111.028	114.144	110.226	120.885	113.147
ILMN_2707328	1700019A02Rik	122.859	111.299	107.413	119.639	116.467	113.042	117.705	113.291	109.963	109.755	109.844	109.399
ILMN_2724078	1700019B03Rik	117.19	115.757	119.072	116.614	116.517	122.758	116.894	114.543	120.265	119.54	117.396	109.624
ILMN_1254273	1700019B21Rik	114.085	111.504	111.072	115.299	122.556	112.414	107.441	118.888	110.539	117.885	106.401	117.05
ILMN_2646640	1700019D03Rik	953.746	1281.21	1007.62	1099.92	876.053	1288.03	718.955	1173.78	1241.69	1239.88	1186.86	1262.75
ILMN_1236344	1700019E19Rik	586.903	520.366	649.726	600.58	768.869	822.795	735.902	719.177	787.261	668.805	706.133	683.033
ILMN_2631179	1700019G17Rik	124.422	119.48	125.143	125.272	119.094	113.957	118.966	120.291	126.572	112.735	115.672	116.015
ILMN_2695190	1700019G17Rik	125.718	118.716	117.545	119.407	123.976	114.563	116.186	110.279	114.336	122.54	119.189	114.577
ILMN_2758803	1700019G17Rik	136.779	128.158	130.751	122.516	134.353	132.529	133.323	130.029	146.977	144.507	158.187	155.822
ILMN_2631180	1700019G17Rik	122.161	126.969	116.024	114.269	127.236	122.907	125.914	124.414	117.692	117.458	125.182	127.924
ILMN_2999818	1700019H03Rik	314.298	334.888	291.83	205.96	205.848	210.753	238.494	258.035	482.672	355.02	340.855	377.681
ILMN_2466052	1700019H03Rik	359.387	428.312	312.691	227.543	230.44	223.575	297.558	279.492	543.367	444.286	373.792	455.417
ILMN_2739732	1700019J19Rik	105.902	110.57	119.555	123.372	103.877	112.822	111.395	115.006	112.928	111.523	109.295	117.327
ILMN_1256787	1700019L03Rik	148.273	136.523	140.39	137.547	145.924	141.768	124.238	129.171	139.324	125.597	139.973	129.362
ILMN_2786075	1700019L03Rik	125.234	118.271	109.178	116.996	110.351	113.331	115.585	112.87	120.709	120.958	101.78	116.4
ILMN_1246636	1700019M22Rik	118.278	115.538	119.469	107.435	116.396	112.256	105.684	118.093	119.694	114.837	119.677	111.969
ILMN_1258349	1700019N12Rik	165.642	163.187	168.342	172.657	166.638	164.803	162.399	172.446	260.387	392.55	282.064	229.241
ILMN_2625819	1700019N12Rik	126	141.123	123.262	118.106	128.634	122.028	126.849	126.953	144.437	174.701	143.753	129.611
ILMN_2618910	1700019N19Rik	118.769	114.607	107.74	113.346	111.784	114.548	109.816	111.364	105.604	117.459	117.725	118.329
ILMN_1234805	1700019O17Rik	112.42	119.573	117.428	122.13	124.425	115.026	111.185	113.377	121.274	121.006	117.639	124.025
ILMN_1258084	1700020A23Rik	114.816	105.479	112.348	120.292	109.534	111.21	116.521	113.472	117.352	108.434	113.512	115.19
ILMN_2619416	1700020C07Rik	119.97	111.84	110.832	126.057	113.104	115.023	123.564	116.366	119.969	120.792	121.671	119.404
ILMN_2624145	1700020C11Rik	185.577	186.301	187.287	166.158	178.094	146.457	178.93	210.409	189.167	188.415	188.474	204.097
ILMN_2606555	1700020D05Rik	124.435	136.623	111.382	115.071	114.689	128.76	119.685	115.442	125.589	119.727	126.535	123.173
ILMN_1246434	1700020G18Rik	113.807	118.237	115.279	118.712	124.105	119.443	116.145	116.005	112.464	123.532	131.417	120.062
ILMN_2609506	1700020I14Rik	136.787	138.697	153.365	145.473	148.535	161.923	153.085	136.12	155.155	165.023	142.782	156.447
ILMN_2557918	1700020I14Rik	125.896	127.321	141.819	125.803	131.412	149.728	124.384	136.63	134.708	142.794	130.723	123.78
ILMN_2443759	1700020I22Rik	109.005	111.203	120.209	110.405	109.601	109.932	115.316	110.066	108.151	110.764	109.503	111.486
ILMN_2466370	1700020L13Rik	116.328	114.568	109.933	115.095	111.235	111.026	117.586	117.556	110.329	112.904	116.971	112.485
ILMN_2895240	1700020L24Rik	120.895	117.328	121.264	119.149	117.036	117.131	119.582	113.38	110.95	110.343	118.939	112.913
ILMN_2598144	1700020M10Rik	113.83	118.024	112.101	116.879	110.34	123.689	118.333	110.558	111.558	115.661	115.217	116.571
ILMN_2795968	1700020N01Rik	128.156	127.509	122.402	131.577	118.384	118.267	120.825	119.999	115.485	122.364	127.542	127.529
ILMN_1247263	1700020N15Rik	136.034	142.107	137.564	155.616	156.695	162.634	149.761	150.049	138.256	127.706	149.155	126.951
ILMN_1213106	1700020N17Rik	114.657	103.998	108.501	116.202	107.103	114.094	112.026	111.915	110.446	116.483	115.258	108.762
ILMN_1245336	1700020N18Rik	134.319	113.061	119.354	119.709	125.68	126.491	120.461	113.659	128.638	117.722	117.703	127.342
ILMN_2673628	1700020O03Rik	128.567	114.474	109.922	120.104	118.095	130.147	124.048	119.054	129.768	140.585	134.036	126.315
ILMN_1230160	1700020O03Rik	113.177	114.19	116.014	106.915	118.083	110.451	119.842	109.88	121.156	107.879	115.378	117.069
ILMN_1224685	1700021A07Rik	110.432	119.074	115.764	121.897	118.098	115.649	122.066	117.822	123.304	126.387	127.132	126.882
ILMN_1232146	1700021C14Rik	567.336	511.765	645.354	578.145	529.1	562.539	650.461	518.177	756.414	749.887	447.047	478.676
ILMN_1222883	1700021E15Rik	116.6	117.837	122.91	125.158	128.32	115.321	125.65	114.234	120.063	124.325	124.519	119.723
ILMN_2761181	1700021F05Rik	1631.31	1513.24	1577.99	1845.12	1791.55	1959.35	1550.82	1541.55	1796.72	1692.26	1857.79	1696.31
ILMN_1255693	1700021F07Rik	123.251	117.087	118.895	116.962	124.88	118.114	119.835	120.835	128.823	118.869	111.91	110.954
ILMN_1237531	1700021I09Rik	119.43	121.204	117.995	117.266	119.705	117.168	121.874	111.319	117.773	120.476	129.125	117.754
ILMN_1231258	1700021J08Rik	125.09	119.095	122.816	134.064	131.508	127.284	123.404	122.455	124.022	120.91	141.836	129.314
ILMN_3131640	1700021K02Rik	116.472	109.909	123.42	115.707	121.473	109.855	121.273	123.836	112.543	121.767	122.162	123.317
ILMN_1255054	1700021K02Rik	114.699	112.924	123.592	120.878	116.205	119.507	114.209	109.153	119.797	119.236	109.012	114.585
ILMN_2651010	1700021K02Rik	116.173	107.119	111.746	106.616	117.497	113.924	107.625	117.728	114.388	120.386	118.356	116.502
ILMN_2461601	1700021K10Rik	121.881	109.796	107.466	126.204	119.241	114.869	120.183	117.506	119.268	116.129	126.524	116.825
ILMN_1224436	1700021K14Rik	118.526	115.422	118.377	117.755	112.988	120.052	111.245	124.164	124.214	113.704	117.667	120.344
ILMN_2741006	1700021K19Rik	200.69	197.507	199.475	208.364	235.234	220.576	246.978	269.482	200.611	193.999	204.796	203.526
ILMN_2549439	1700021O21Rik	148.917	133.819	143.106	130.669	140.192	145.232	128.004	126.66	139.49	143.748	137.856	115.205
ILMN_1258987	1700021P04Rik	122.749	119.495	119.424	122.708	121.753	130.835	123.706	121.791	140.783	131.504	132.329	115.801
ILMN_1223218	1700021P10Rik	122.821	121.013	135.708	122.846	131.814	120.597	123.235	125.815	123.012	129.989	118.786	136.158
ILMN_2655322	1700021P22Rik	113.201	123.2	119.602	116.468	116.046	111.74	116.946	117.883	118.66	120.955	114.23	119.83
ILMN_1237313	1700021P22Rik	107.451	124.319	116.196	122.566	107.174	107.671	114.714	114.213	108.634	111.219	111.458	114.431
ILMN_2473666	1700021P22Rik	118.432	119.438	127.019	121.545	117.346	119.804	120.66	128.056	120.622	118.021	112.225	121.08
ILMN_2755448	1700022A21Rik	111.929	120.707	117.882	111.747	107.837	109.076	110.999	113.364	118.408	125.352	122.14	116.635
ILMN_2645917	1700022C21Rik	257.258	276.556	228.785	236.162	209.195	233.924	216.258	193.021	212.882	200.308	202.385	183.885
ILMN_2729404	1700022F17Rik	119.767	114.232	119.611	127.416	110.518	110.707	111.224	113.255	115.661	111.057	121.804	121.375
ILMN_2748775	1700022I11Rik	108.326	110.741	113.987	112.35	116.397	120.894	118.596	115.49	119.445	123.142	116.998	116.975
ILMN_2546423	1700022J01Rik	134.903	128.475	133.335	130.751	146.899	131.144	139.303	139.058	129.212	129.463	153.279	136.975
ILMN_2506188	1700022K14Rik	124.354	115.23	117.455	110.975	113.055	112.195	110.286	110.75	114.743	115.163	114.712	124.891
ILMN_2701398	1700022L20Rik	121.918	119.271	121.645	129.704	125.229	131.334	126.789	115.709	128.973	122.052	131.896	122.9
ILMN_1225466	1700022N22Rik	117.767	134.883	118.183	120.056	126.936	125.847	118.766	125.248	126.858	116.58	119.332	120.025
ILMN_1255167	1700022P15Rik	117.711	113.017	110.99	122.129	119.584	117.756	116.236	106.847	121.091	122.362	128.056	128.788
ILMN_2698647	1700022P22Rik	229.73	202.718	240.462	208.533	218.214	186.519	223.551	198.831	138.592	150.696	118.974	114.568
ILMN_2598014	1700023A16Rik	114.882	114.087	115.801	118.243	123.446	113.177	114.549	111.794	111.966	124.498	123.304	118.167
ILMN_3030470	1700023B02Rik	392.97	411.18	327.761	318.576	333.253	362.096	357.944	293.991	479.666	286.127	344.511	457.131
ILMN_3103784	1700023B02Rik	236.869	212.813	208.236	175.306	216.625	197.069	202.889	206.787	220.823	218.463	191.292	209.668
ILMN_2694633	1700023B02Rik	143.605	143.106	132.46	137.341	147.443	136.889	139.466	123.866	166.612	150.676	177.396	157.727
ILMN_2749782	1700023B23Rik	118.462	121.47	115.515	123.561	124.639	129.439	128.679	124.585	130.161	123.741	129.552	123.25
ILMN_2473021	1700023C21Rik	123.221	121.086	122.833	115.55	116.554	122.795	120.665	121.497	118.666	127.103	119.568	122.175
ILMN_2733128	1700023D19Rik	120.052	128.535	113.913	124.822	111.846	108.374	114.864	113.627	125.69	117.59	113.942	118.121
ILMN_2805934	1700023E05Rik	113.726	110.381	106.288	114.596	112.656	114.322	113.626	110.774	108.751	106.259	112.663	107.344
ILMN_2696687	1700023E05Rik	115.349	122.903	112.972	114.317	118.64	128.923	119.987	120.485	119.974	118.69	114.333	118.601
ILMN_2677532	1700023F06Rik	218.922	227.543	254.642	190.796	247.3	235.301	245.78	248.731	207.875	210.806	156.018	122.258
ILMN_2488776	1700023G08Rik	115.672	118.292	114.339	111.104	109.199	109.33	114.818	109.959	104.372	110.204	113.259	102.382
ILMN_2750201	1700023I07Rik	119.18	117.443	113.296	115.087	113.631	115.918	109.087	119.858	110.896	115.206	113.704	119.509
ILMN_2677217	1700023L04Rik	124.042	114.315	113.437	113.704	114.667	115.996	112.451	118.073	122.56	133.53	118.748	120.636
ILMN_2621909	1700023M03Rik	196.771	187.595	234.484	267.835	223.95	295.463	249.245	277.147	376.924	284.003	282.12	231.726
ILMN_1213312	1700024B05Rik	119.811	114.7	116.848	106.472	113.853	116.103	112.444	115.869	116.014	119.03	113.379	115.128
ILMN_2500491	1700024C24Rik	118.234	123.25	117.623	121.442	115.319	114.853	117.667	117.111	116.028	124.377	121.333	118.119
ILMN_1251505	1700024D23Rik	110.854	105.634	111.45	107.757	115.191	115.098	109.501	113.339	113.808	109.976	123.418	109.534
ILMN_1256373	1700024G10Rik	151.286	142.432	136.623	128.187	126.799	136.542	137.958	132.331	224.551	243.636	182.854	202.209
ILMN_2788707	1700024G13Rik	145.912	121.631	121.354	114.434	121.677	126.266	121.949	122.073	123.115	119.771	116.803	121.441
ILMN_2711761	1700024G13Rik	151.469	136.783	128.473	139.554	138.433	123.983	142.341	131.6	122.764	112.967	120.983	118.436
ILMN_2511283	1700024J04Rik	111.468	109.534	115.878	117.536	112.847	112.724	111.751	111.862	113.443	108.832	115.094	111.716
ILMN_2620691	1700024P04Rik	106.327	111.65	114.574	103.794	113.897	115.192	112.56	114.588	107.432	115.237	111.705	114.582
ILMN_2470726	1700024P12Rik	109.704	105.696	112.367	125.118	112.999	117.526	112.676	115.562	121.642	107.465	105.218	105.363
ILMN_2739064	1700024P16Rik	114.714	125.349	114.191	117.422	116.467	113.147	115.456	112.702	113.569	118.117	111.954	104.79
ILMN_2662025	1700025B11Rik	115.88	111.465	110.76	109.364	123.545	110.34	110.859	118.748	116.547	123.281	111.924	115.052
ILMN_1222335	1700025D03Rik	120.758	109.932	106.873	121.855	118.67	117.116	118.637	114.049	115.407	119.941	112.395	112.211
ILMN_1255543	1700025D03Rik	123.586	119.728	126.648	117.639	120.821	116.508	116.43	119.047	121.681	121.925	120.781	120.77
ILMN_2613687	1700025E21Rik	115.758	116.645	120.85	117.475	119.782	115.746	116.556	121.307	111.195	107.628	111.026	117.922
ILMN_2654732	1700025F22Rik	120.495	127.547	121.387	114.59	116.91	116.033	114.315	119.806	110.291	113.146	117.643	116.439
ILMN_2444585	1700025F24Rik	119.394	115.605	110.115	109.196	116.526	117.173	114.693	119.539	112.353	125.524	114.848	111.95
ILMN_2669982	1700025G04Rik	184.473	165.384	194.712	183.873	218.253	176.531	216.602	204.37	194.28	204.771	174.569	161.663
ILMN_2608944	1700025H01Rik	124.058	119.226	124.458	120.009	119.583	120.946	123.486	128.87	122.987	117.827	118.116	129.53
ILMN_1214517	1700025K23Rik	163.809	168.233	164.657	181.674	190.218	173.849	179.194	181.658	168.06	182.584	175.099	154.445
ILMN_1215710	1700025K24Rik	115.466	114.57	117.411	121.826	118.014	117.992	116.825	121.357	111.416	112.392	116.673	111.127
ILMN_1259413	1700025O08Rik	112.749	121.198	113.01	107.34	124.517	116.106	113.87	113.365	118.729	114.346	113.168	114.388
ILMN_2670708	1700026D08Rik	114.877	113.303	116.23	115.811	116.601	124.697	118.779	111.971	115.473	120.819	117.264	106.496
ILMN_1248266	1700026D08Rik	111.692	125.676	111.305	107.146	107.904	109.404	115.007	121.437	112.28	107.553	112.52	112.656
ILMN_2600839	1700026J04Rik	109.238	111.291	117.355	115.887	114.92	120.515	113.65	121.778	112.279	114.674	114.555	119.666
ILMN_1260498	1700026J12Rik	118.548	118.058	122.048	126.977	120.581	116.687	113.128	116.148	108.235	117.253	120.113	114.884
ILMN_1260500	1700026J12Rik	108.79	118.608	116.249	108.8	124.049	111.803	114.403	115.311	117.458	112.058	114.221	110.115
ILMN_1230603	1700026J12Rik	114.855	109.98	107.726	115.473	106.659	111.871	113.212	112.185	110.265	111.259	111.78	109.963
ILMN_2720572	1700026L06Rik	117.89	113.312	116.243	129.789	118.648	124.798	113.185	124.05	120.049	114.67	126.061	119.414
ILMN_1219171	1700026N04Rik	114.196	124.639	118.001	110.401	116.316	110.867	113.176	109.486	111.24	113.645	119.347	109.595
ILMN_1218124	1700026N20Rik	119.309	111.797	113.19	116.658	111.551	111.526	116.019	116.773	118.261	122.563	122.68	113.268
ILMN_2489829	1700027A07Rik	115.443	121.666	116.101	121.913	116.522	121.385	126.581	114.037	118.623	116.95	113.248	120.168
ILMN_2736521	1700027A23Rik	133.155	125.204	122.5	122.165	123.397	120.989	128.507	128.331	112.777	112.606	121.566	125.538
ILMN_1255463	1700027D21Rik	118.392	119.653	109.103	114.437	113.604	112.496	107.414	110.375	127.919	113.804	109.883	114.732
ILMN_2458328	1700027F06Rik	120.198	111.157	122.767	113.745	118.593	121.473	107.556	113.564	118.905	123.244	116.187	117.684
ILMN_2521859	1700027I24Rik	123.901	115.503	114.24	119.762	115.298	110.491	114.592	110.168	110.398	114.439	112.014	107.903
ILMN_2660038	1700027J07Rik	112.926	112.699	110.56	111.999	109.386	117.987	108.971	112.24	110.002	117.363	112.703	111.229
ILMN_2746177	1700027L20Rik	122.19	127.401	114.607	121.932	124.137	117.982	117.51	113.121	118.346	124.82	115.216	116.866
ILMN_2435450	1700027M01Rik	497.085	518.177	511.104	485.763	566.257	490.012	659.148	531.478	552.594	536.203	697.031	606.491
ILMN_2435451	1700027M01Rik	512.041	559.751	484.94	463.279	520.464	499.108	598.904	505.395	506.933	542.404	717.948	599.563
ILMN_2775220	1700027N10Rik	159.408	153.489	133.052	137.479	160.623	144.691	149.996	146.707	169.24	148.601	160.318	159.518
ILMN_2935237	1700027N10Rik	128.563	131.398	121.106	118.196	133.098	124.918	116.961	123.195	134.467	141.685	125.362	123.567
ILMN_2482401	1700028D13Rik	122.015	135.448	122.262	125.075	143.485	127.064	126.853	138.879	126.03	110.701	131.31	132.309
ILMN_1241855	1700028G04Rik	127.366	123.261	128.244	121.649	126.543	122.749	125.552	142.572	120.625	118.269	131.788	142.52
ILMN_2546481	1700028I04Rik	135.854	134.388	132.426	136.48	121.328	125.234	126.099	134.975	139.258	114.961	135.957	118.162
ILMN_2502017	1700028I16Rik	129.434	135.414	129.008	124.159	121.121	133.832	131.208	124.818	132.833	159.039	120.856	127.304
ILMN_2593083	1700028J19Rik	116.497	124.37	113.083	117.402	118.152	117.253	117.567	120.134	118.703	122.906	112.883	115.916
ILMN_2680815	1700028K03Rik	117.114	118.988	113.183	120.315	109.877	110.896	120.945	111.275	114.556	111.637	116.003	119.068
ILMN_2725531	1700028K03Rik	115.401	117.536	109.799	108.901	109.093	114.976	105.711	112.894	110.186	106.719	109.495	109.106
ILMN_2443272	1700028M03Rik	122.937	103.974	111.914	120.742	116.374	115.222	110.964	121.123	113.16	115.113	104.483	109.265
ILMN_2466901	1700028N14Rik	118.195	117.549	117.726	115.102	109.77	113.27	114.157	118.421	110.995	112.589	109.794	109.62
ILMN_2601035	1700028P14Rik	108.768	105.691	109.013	107.908	113.109	106.712	109.314	118.858	110.238	124.097	126.865	113.786
ILMN_2708340	1700029F09Rik	1537.67	1494.46	1553.43	1550.82	1562.93	1530.44	1546.19	1256.37	1261.36	1382.68	1244.46	1339.61
ILMN_3116055	1700029F12Rik	113.289	106.647	108.495	120.12	115.386	104.483	113.337	109.925	109.842	114.75	103.946	111.14
ILMN_2745779	1700029F12Rik	110.597	123.499	126.122	119.289	116.919	114.996	121.807	117.347	112.05	113.548	112.568	117.547
ILMN_1218314	1700029F12Rik	117.796	108.611	123.106	113.788	115.628	120.317	115.239	133.139	118.576	124.538	113.103	118.036
ILMN_1250435	1700029G01Rik	337.153	372.165	374.165	325.861	344.009	325.544	362.421	353.417	185.546	164.097	226.339	226.911
ILMN_1241241	1700029H14Rik	118.863	121.446	114.778	118.862	125.522	115.081	119.627	128.049	110.457	121.047	112.497	120.526
ILMN_3090756	1700029H14Rik	124.473	105.16	115.118	111.336	112.578	125.565	111.792	115.034	109.982	113.234	127.828	119.977
ILMN_2882698	1700029I01Rik	127.328	127.431	123.875	119.774	118.844	138.066	121.449	121.785	136.351	128.616	158.281	141.913
ILMN_2638674	1700029I08Rik	113.916	126.788	124.169	124.16	115.723	123.352	142.444	121.612	121.841	124.574	122.824	128.3
ILMN_2632536	1700029I15Rik	114.016	109.71	116.716	109.901	106.062	123.763	117.007	124.5	115.425	113.167	122.889	126.168
ILMN_2723346	1700029J07Rik	120.371	119.592	112.056	118.654	122.443	110.858	111.154	112.898	118.752	114.224	119.484	113.073
ILMN_2707627	1700029K01Rik	117.483	101.755	110.049	109.555	117.965	108.895	115.916	108.386	115.406	116.624	113.853	118.096
ILMN_2664383	1700029M20Rik	128.788	120.076	117.862	121.134	120.16	123.05	127.882	123.766	115.52	131.195	123.944	112.554
ILMN_1258963	1700029M20Rik	118.648	118.347	120.357	132.649	115.883	131.95	123.17	126.632	120.65	119.634	117.43	113.567
ILMN_3121687	1700029P11Rik	452.458	508.659	454.026	484.656	395.977	436.818	391.777	429.738	605.994	670.84	671.467	702.999
ILMN_1260016	1700029P11Rik	171.472	176.804	127.294	156.719	148.196	146.892	154.003	150.526	171.601	221.744	177.333	160.409
ILMN_3046125	1700029P11Rik	555.289	628.046	551.321	537.584	444.67	506.82	438.546	551.99	633.598	936.603	745.112	514.084
ILMN_2509674	1700030C10Rik	226.611	294.181	247.493	206.208	205.888	230.816	225.742	185.069	371.427	387.615	306.244	427.413
ILMN_1251190	1700030E15Rik	111.363	120.186	113.757	116.866	108.245	114.405	113.247	110.726	112.861	119.712	115.176	112.027
ILMN_2601793	1700030F18Rik	120.275	119.509	118.864	122.682	122.164	117.068	122.363	123.506	121.373	120.382	118.306	122.467
ILMN_1246343	1700030G05Rik	131.259	118.403	117.967	120.408	121.727	118.556	120.85	125.314	132.724	125.204	120.912	128.124
ILMN_2676860	1700030G11Rik	121.613	118.983	111.414	115.666	114.09	108.872	120.745	118.464	107.304	130.849	120.456	120.92
ILMN_2610714	1700030G11Rik	115.71	116.185	109.096	118.505	117.73	115.714	118.902	113.85	114.931	112.738	114.791	115.771
ILMN_2614400	1700030J15Rik	112.572	123.291	117.348	114.968	108.185	120.626	117.161	117.785	118.793	111.55	112.806	118.582
ILMN_1231468	1700030J22Rik	184.696	165.471	156.356	146.538	149.661	157.346	152.708	139.324	175.377	135.512	193.689	174.569
ILMN_2705655	1700030K09Rik	345.681	430.354	389.776	371.28	322.523	340.122	351.929	347.043	294.243	228.461	339.392	265.005
ILMN_1239871	1700030N03Rik	120.702	115.244	126.09	114.484	112.312	127.433	116.153	120.653	114.083	119.038	115.066	107.131
ILMN_1244621	1700031F05Rik	114.788	115.258	114.715	121.203	113.197	114.786	107.008	119.26	115.141	109.108	115.278	109.084
ILMN_1243172	1700031F05Rik	114.809	124.819	128.197	113.599	126.272	120.143	110.912	116.958	116.797	118.015	126.589	121.667
ILMN_1257676	1700031F13Rik	114.706	131.136	126.332	116.277	124.552	115.166	125.79	118.147	110.626	116.126	119.583	114.603
ILMN_2617673	1700034E13Rik	109.638	113.895	111.82	116.079	111.088	107.83	116.212	113.22	110.134	104.606	117.27	116.611
ILMN_2605342	1700034F02Rik	116.223	110.047	104.19	116.761	117.259	115.58	116.774	111.838	108.171	114.585	122.266	107.993
ILMN_2732877	1700034H14Rik	373.36	314.298	654.865	513.057	666.543	545.314	574.594	565.371	331.566	320.249	336.341	301.823
ILMN_2685133	1700034H14Rik	696.525	590.255	1005.19	883.086	1068.24	955.489	963.53	809.714	532.888	510.965	593.573	503.703
ILMN_2684388	1700034H14Rik	147.653	147.187	169.671	167.854	167.176	159.262	173.337	144.76	146.835	142.412	171.127	152.244
ILMN_2897476	1700034H14Rik	515.578	375.623	770.49	696.755	746.908	751.257	717.686	643.605	420.154	418.701	443.732	389.437
ILMN_2615928	1700034H15Rik	114.22	115.441	108.249	114.063	119.833	118.308	125.293	120.079	125.016	112.348	123.349	122.427
ILMN_2862353	1700034I23Rik	128.747	114.653	128.756	117.332	113.477	115.849	111.053	109.896	116.178	118.763	112.412	119.727
ILMN_1239150	1700034I23Rik	119.728	116.252	115.515	114.231	117.816	113.764	114.275	112.321	112.273	119.25	118.094	116.903
ILMN_1254230	1700034J05Rik	115.216	111.765	116.081	115.248	125.287	116.675	112.468	116.672	118.479	112.424	120.134	127.14
ILMN_2547612	1700034M03Rik	116.14	121.756	116.537	125.01	111.039	124.123	118.166	119.922	116.429	113.392	113.726	117.256
ILMN_2613803	1700034O15Rik	123.983	122.53	128.849	128.597	121.903	110.477	120.957	116.915	111.488	127.043	115.828	118.938
ILMN_2547610	1700034P14Rik	127.184	146.77	150.962	140.042	125.153	130.974	134.564	155.193	114.361	137.526	127.387	122.342
ILMN_2672809	1700036A12Rik	117.863	120.83	124.76	129.45	136.166	123.369	127.26	125.518	120.589	131.23	115.657	116.559
ILMN_1242978	1700036D21Rik	121.856	114.908	123.721	118.148	115.971	120.827	126.424	116.632	120.937	119.337	116.927	122.044
ILMN_2837999	1700036D21Rik	124.09	129.621	131.008	131.295	133.036	136.673	132.898	122.593	118.24	113.481	120.775	114.182
ILMN_1250924	1700037C18Rik	138.907	126.66	113.378	122.228	133.055	119.167	126.426	117.023	110.909	121.012	121.303	115.867
ILMN_2800500	1700037C18Rik	121.533	124.586	119.874	120.112	123.84	119.199	116.297	126.837	121.063	111.542	126.669	130.765
ILMN_2496139	1700037C18Rik	106.687	114.317	119.29	117.195	114.181	115.498	124.593	114.224	113.605	129.6	110.304	103.268
ILMN_1213070	1700037H04Rik	3415.97	3816.29	3316.27	3350.86	3336.58	3313.4	3079.6	3017.92	2304.26	1663.92	2511.61	2160.43
ILMN_1243439	1700037N05Rik	114.794	120.378	128.115	122.725	111.301	113.567	112.16	119.158	121.618	111.465	114.86	119.876
ILMN_2522224	1700038P13Rik	114.934	112.848	109.954	113.593	116.934	114.561	119.198	110.048	114.788	118.397	108.894	106.411
ILMN_2532423	1700039E15Rik	115.425	116.264	118.057	119.565	116.906	114.803	119.136	112.02	118.273	104.168	109.362	119.8
ILMN_2958222	1700039E15Rik	118.951	117.401	114.847	118.411	116.746	115.991	117.688	111.048	116.214	113.354	120.266	115.107
ILMN_1246757	1700040A22Rik	110.714	120.053	112.752	120.251	107.75	127.318	117.411	117.356	116.164	111.621	108.337	113.442
ILMN_2640506	1700040D17Rik	111.242	111.548	117.898	118.479	114.33	124.029	115.347	110.938	111.95	113.26	115.83	116.438
ILMN_1215949	1700040F17Rik	108.777	105.615	117.703	101.715	113.133	116.145	108.258	120.609	121.072	107.882	107.186	115.961
ILMN_2604956	1700040I03Rik	133.142	119.643	105.841	121.779	117.969	108.918	129.834	117.799	129.335	126.657	143.077	128.368
ILMN_2881024	1700040I03Rik	263.46	224.012	251.783	224.583	264.863	205.717	248.328	202.759	236.208	260.126	274.229	276.491
ILMN_2687560	1700040L02Rik	122.133	119.642	111.987	111.996	122.749	111.656	120.322	117.14	115.442	110.411	109.677	117.779
ILMN_1237050	1700040N02Rik	105.237	113.601	103.039	115.408	114.61	114.303	103.654	109.871	112.945	114.124	110.445	105.562
ILMN_1230440	1700041B20Rik	494.744	455.371	618.374	514.705	652.902	537.907	686.085	473.751	418.849	393.863	393.045	322.106
ILMN_2737831	1700041B20Rik	122.74	121.187	124.225	118.537	112.839	108.377	116.634	118.96	116.608	119.655	106.293	111.26
ILMN_2598309	1700041C02Rik	109.182	114.03	111.463	116.645	112.119	109.691	116.407	106.514	104.573	115.896	103.952	111.893
ILMN_2724985	1700041C02Rik	134.451	139.081	132.937	130.762	120.5	117.9	125.212	135.885	134.402	130.978	143.211	129.394
ILMN_2612108	1700041E20Rik	119.202	115.47	116.774	120.334	114.646	119.102	113.567	110.115	107.601	108.499	113.236	115.641
ILMN_1244939	1700041G16Rik	112.189	125.46	126.671	119.228	114.407	117.459	121.317	119.309	121.619	120.472	113.309	120.638
ILMN_2469459	1700041G16Rik	110.697	115.851	109.052	113.82	111.495	124.12	113.362	117.246	108.923	120.719	121.738	121.443
ILMN_1212664	1700041I07Rik	114.45	113.643	115.314	115.558	112.378	111.692	109.732	116.265	124.749	108.957	110.669	112.944
ILMN_2676754	1700042B14Rik	120.693	114.579	114.354	113.057	111.111	112.649	112.764	111.31	112.361	108.88	107.687	116.047
ILMN_2967254	1700042B14Rik	112.611	116.57	119.766	117.48	123.033	119.256	120.679	116.678	108.308	128.517	118.162	114.754
ILMN_2706547	1700042G07Rik	116.718	134.948	121.975	131.958	133.62	128.282	135.677	132.546	136.858	127.991	129.893	124.574
ILMN_2509914	1700045I11Rik	115.351	121.88	122.335	124.889	118.285	115.84	112.636	119.717	119.782	124.394	108.292	119.136
ILMN_2967255	1700045I19Rik	121.232	115.382	112.884	107.664	120.086	119.994	126.644	127.294	126.138	130.477	120.92	113.454
ILMN_1239313	1700047G07Rik	127.694	123.957	127.514	120.844	121.634	123.519	126.001	121.026	119.08	113.554	117.844	112.682
ILMN_2547667	1700047H18Rik	118.618	138.183	123.091	115.864	116.421	118.439	115.766	124.005	117.406	127.189	116.56	107.416
ILMN_3034034	1700047I17Rik1	340.025	296.862	325.286	337.749	334.256	329.701	353.69	288.06	373.723	298.465	346.837	277.46
ILMN_3107690	1700047I17Rik1	389.246	322.644	426.826	442.237	477.114	424.447	452.208	476.543	302.02	311.567	249.884	234.367
ILMN_2655154	1700047I17Rik2	123.572	113.599	121.756	108.591	114.211	116.454	121.609	120.831	120.598	115.207	118.846	120.755
ILMN_2730662	1700047I17Rik2	114.609	104.477	111.291	108.473	110.272	109.175	109.028	114.03	112.664	107.01	114.654	116.262
ILMN_1229119	1700047I17Rik2	113.097	109.191	118.905	116.684	116.681	116.67	113.934	112.634	119.367	110.972	118.594	116.133
ILMN_1214257	1700048F04Rik	120.188	120.397	129.496	119.049	121.405	120.105	119.43	121.944	118.707	115.794	109.367	126.506
ILMN_2479690	1700048O20Rik	113.219	116.48	124.645	123.446	116.069	114.918	117.112	113.473	113.357	127.35	124	140.424
ILMN_2451007	1700049G17Rik	111.122	117.785	117.556	122.538	121.027	113.31	117.132	113.253	113.477	117.164	111.821	119.61
ILMN_2986059	1700049G17Rik	117.769	112.449	106.699	121.927	130.784	114.461	120.465	103.705	121.385	111.603	114.913	119.33
ILMN_2416897	1700049J03Rik	114.498	124.149	121.635	121.135	116.444	130.506	118.502	119.671	123.816	119.83	117.571	115.137
ILMN_2598050	1700049K14Rik	119.115	120.736	112.433	112.189	109.233	117.465	118.013	108.056	115.288	121.311	119.621	120.421
ILMN_1215184	1700049L16Rik	121.238	110.829	112.368	115.514	115.097	120.356	110.395	110.068	113.945	113.163	110.505	114.493
ILMN_2600199	1700052I22Rik	109.886	116.685	109.915	106.102	105.256	119.563	103.372	116.134	116.203	118.093	116.983	130.722
ILMN_1219084	1700052K11Rik	140.844	127.053	139.977	133.694	136.707	141.442	146.068	154.93	133.835	145.193	149.566	124.222
ILMN_2590231	1700052N19Rik	117.142	125.051	116.104	120.583	124.414	113.355	110.554	113.181	122.249	111.091	110.991	119.743
ILMN_2985579	1700052N19Rik	807.554	840.664	747.803	885.933	780.3	928.437	773.692	942.209	747.405	701.997	614.475	671.017
ILMN_1260593	1700052N19Rik	770.678	812.818	718.955	786.74	676.719	788.728	667.802	819.393	646.07	637.277	596.423	691.561
ILMN_1253228	1700052N19Rik	111.879	109.609	106.799	119.026	107.227	115.536	113.909	115.914	115.127	115.614	107.868	108.592
ILMN_2481117	1700052O22Rik	232.441	303.027	267.309	252.317	292.007	267.133	304.485	301.455	452.329	339.392	390.237	354.713
ILMN_2754185	1700054A03Rik	121.594	114.774	117.503	112.871	114.565	108.401	119.72	123.679	113.644	111.666	118.478	122.056
ILMN_2498539	1700054E11Rik	142.401	156.458	152.581	140.831	151.918	175.641	146.362	162.603	152.522	153.494	142.71	138.957
ILMN_2678932	1700054F22Rik	106.983	118.337	113.726	115.513	126.126	114.244	123.973	124.513	112.912	116.216	118.213	115.994
ILMN_1219407	1700054N08Rik	222.64	238.175	199.432	210.086	226.21	204.461	224.817	212.443	220.659	225.908	211.5	216.776
ILMN_1240442	1700054O13Rik	113.032	113.048	107.664	108.565	118.707	120.08	108.663	110.301	113.425	101.968	106.509	112.506
ILMN_1259618	1700054O19Rik	116.762	114.565	113.688	109.036	113.934	111.512	111.854	107.269	115.371	108.411	109.732	112.583
ILMN_2495245	1700055D16Rik	131.23	123.793	116.959	118.677	113.025	118.845	123.677	118.001	116.957	108.901	125.209	119.485
ILMN_2651224	1700055D18Rik	105.999	111.214	106.006	108.841	112.196	109.694	116.51	115.949	114.039	118.461	112.898	108.387
ILMN_1226573	1700055M20Rik	106.967	107	115.019	110.256	107.269	136.757	112.346	117.46	104.11	120.89	118.711	111.944
ILMN_2608638	1700055N04Rik	114.834	109.659	107.631	120.686	106.27	109.172	113.603	116.492	113.071	110.669	106.317	110.185
ILMN_2475761	1700056E22Rik	116.601	118.933	114.353	121.874	120.516	118.033	123.778	118.452	116.266	124.74	123.71	127.3
ILMN_2903992	1700057G04Rik	128.913	118.122	125.175	120.256	123.244	125.227	123.362	128.096	123.019	117.784	125.106	118.572
ILMN_2674684	1700057H15Rik	126.326	126.404	130.583	129.425	119.93	118.636	127.299	130.711	135.651	119.224	131.573	138.303
ILMN_1247752	1700057K13Rik	113.332	112.28	113.121	114.577	117.998	109.119	118.345	115.002	117.367	114.656	110.876	112.934
ILMN_2518452	1700058C01Rik	116.046	109.042	107.39	108.796	106.668	114.904	116.606	109.56	119.473	117.332	114.903	121.742
ILMN_1243320	1700058C13Rik	112.265	113.004	112.401	112.906	110.954	105.93	113.841	106.994	106.654	107.66	117.211	104.09
ILMN_2443944	1700058G18Rik	108.466	108.397	113.382	114.408	108.605	120.704	114.156	109.694	108.736	109.959	100.717	110.669
ILMN_2673507	1700060C20Rik	114.677	113.285	116.663	118.7	115.758	115.002	111.809	115.978	122.584	107.264	124.849	121.427
ILMN_1240567	1700060J05Rik	112.555	123.394	120.272	106.546	122.074	109.044	117.087	116.157	120.037	109.616	119.509	107.874
ILMN_2936769	1700061G19Rik	130.399	136.079	124.653	120.519	121.081	115.773	125.635	122.909	112.596	121.419	147.5	130.601
ILMN_2551891	1700061G19Rik	129.121	121.492	118.238	126.376	116.152	122.961	120.584	116.848	114.335	114.396	118.785	114.965
ILMN_2674544	1700061G19Rik	882.367	1140.44	839.237	598.281	498.818	475.939	692.514	645.23	679.992	667.802	1098.32	1126.75
ILMN_2431113	1700061I17Rik	118.008	114.864	111.689	121.468	118.217	121.013	121.622	126.216	130.377	114.489	121.184	114.251
ILMN_1245666	1700061J05Rik	123.731	132.457	121.784	127.476	131.11	140.558	127.964	127.046	136.117	120.715	124.381	130.967
ILMN_1244141	1700063H04Rik	129.827	140.759	112.149	123.454	123.937	134.939	131.371	128.926	130.031	122.865	117.809	107.442
ILMN_1248923	1700063I17Rik	111.1	112.19	118.902	119.43	111.039	117.511	119.609	113.995	120.241	115.788	139.066	124.031
ILMN_2550130	1700063K16Rik	118.426	118.591	117.584	117.599	114.629	112.204	112.109	115.713	116.828	122.286	122.827	121.551
ILMN_1231614	1700064D17Rik	121.813	120.886	121.073	124.485	120.288	117.549	130.996	114.665	124.538	114.086	121.821	108.37
ILMN_1230507	1700064E03Rik	124.187	123.536	118.726	128.598	126.433	131.843	125.129	127.324	122.452	131.667	116.796	110.278
ILMN_2419228	1700065A05Rik	121.704	125.423	115.766	132.45	124.973	116.54	121.914	123.719	128.044	120.942	119.035	135.673
ILMN_2696826	1700065A05Rik	142.06	140.107	138.082	127.652	131.173	122.596	125.373	139.439	126.711	130.357	139.472	143.017
ILMN_1243739	1700065A05Rik	130.045	115.526	130.265	130.937	116.503	120.464	129.992	131.937	118.113	117.069	127.422	132.36
ILMN_2636814	1700065D16Rik	109.815	120.287	118.912	118.525	114.23	108.211	124.214	113.932	125.114	111.005	114.679	121.537
ILMN_1240536	1700065I17Rik	115.249	107.42	114.553	118.66	112.089	112.575	111.991	117.118	108.409	112.987	114.548	112.994
ILMN_1221783	1700065J11Rik	112.625	115.261	108.528	116.681	113.898	111.441	111.991	117.529	116.921	117.469	110.252	116.561
ILMN_2645368	1700065O13Rik	227.841	265.18	200.859	233.77	191.442	200.189	199.806	196.755	293.234	265.897	292.14	266.602
ILMN_2845839	1700065O13Rik	280.773	301.614	280.773	312.995	323.405	305.548	294.777	400.679	383.731	301.737	444.755	336.889
ILMN_2426612	1700066B19Rik	109.024	113.601	112.186	118.768	115.38	115.995	109.828	119.602	107.73	118.222	118.459	120.214
ILMN_1244912	1700066J24Rik	112.614	114.719	110.1	105.997	116.548	108.323	116.709	115.704	117.08	112.194	111.766	110.402
ILMN_2628149	1700066M21Rik	121.359	117.74	109.961	117.673	111.445	115.593	116.906	124.26	121.858	114.049	124.348	114.074
ILMN_2729229	1700067C01Rik	117	107.653	119.368	108.373	112.895	107.885	110.89	112.359	111.764	111.098	112.243	122.743
ILMN_1229337	1700067C01Rik	119.349	115.311	111.608	115.826	121.378	111.321	117.538	111.309	119.169	115.557	119.089	120.915
ILMN_2477065	1700067C04Rik	123.891	134.469	127.034	122.204	114.226	125.806	124.734	117.953	116.13	121.022	131.655	121.519
ILMN_2927643	1700067K01Rik	133.534	139.46	136.272	156.429	142.924	154.096	138.715	153.859	124.157	131.005	123.81	124.094
ILMN_2616500	1700067P10Rik	122.546	130.111	127.515	125.114	120.433	113.817	124.163	122.913	117.143	127.544	133.519	120.956
ILMN_1237380	1700069B07Rik	132.969	126.378	113.923	129.129	124.393	116.936	116.321	126.872	124.604	125.824	120.242	106.225
ILMN_1257910	1700069L16Rik	137.911	128.688	127.176	128.443	131.685	124.511	132.137	130.419	129.954	135.539	136.245	148.003
ILMN_1250427	1700071A11Rik	133.886	125.44	137.008	120.961	120.161	127.957	122.172	126.147	138.284	149.922	134.175	127.748
ILMN_2890399	1700071K01Rik	347.479	352.102	314.965	338.883	242.03	315.151	292.478	271.274	324.693	350.274	395.394	334.827
ILMN_2593058	1700072E05Rik	107.458	111.055	125.284	107.269	114.765	109.554	113.826	111.49	116.372	112.864	106.756	106.939
ILMN_3080550	1700072E05Rik	118.293	128.042	112.613	138.948	122.237	120.426	117.012	114.523	112.662	114.999	131.535	116.603
ILMN_3160066	1700072E05Rik	115.851	114.147	121.662	102.606	111.633	110.387	110.313	111.788	108.824	102.827	108.794	104.11
ILMN_2496973	1700072H12Rik	108.643	112.057	115.129	109.266	122.523	117.232	113.616	118.932	111.732	112.465	115.178	114.232
ILMN_1244632	1700072I22Rik	152.876	149.833	138.178	141.734	139.709	149.191	142.107	141.17	147.598	139.992	150.116	154.08
ILMN_1221428	1700072O05Rik	115.462	118.369	114.019	114.935	114.5	118.001	122.54	117.573	114.801	119.621	116.627	111.391
ILMN_2790902	1700073E17Rik	111.433	112.75	114.473	110.172	105.237	107.241	113.845	114.239	109.237	113.532	109.676	106.832
ILMN_2449074	1700073E17Rik	114.033	104.781	114.811	117.149	117.938	109.535	115.543	117.208	114.37	119.117	117.946	116.619
ILMN_1229981	1700073K01Rik	126.367	120.094	129.829	149.699	124.556	138.737	129.631	129.162	137.238	133.713	120.548	117.679
ILMN_1245601	1700074A11Rik	116.082	111.37	108.054	115.599	111.579	118.242	109.381	109.13	113.358	113.782	114.053	115.499
ILMN_2695988	1700074P13Rik	112.159	106.188	110.179	113.277	122.837	116.607	110.357	119.156	122.189	111.935	114.322	108.493
ILMN_2864695	1700080E11Rik	129.623	121.615	120.133	114.88	121.417	121.638	121.289	115.024	127.22	118.173	119.578	112.472
ILMN_2456536	1700080G18Rik	113.766	126.433	112.655	130.608	104.433	120.3	112.485	115.295	129.314	119.707	111.325	111.408
ILMN_1227435	1700080O16Rik	111.08	112.032	115.08	118.072	112.951	115.659	118.418	119.876	114.274	112.486	120.253	114.28
ILMN_1225282	1700080P15Rik	122.632	123.046	128.8	114.018	119.231	131.404	119.876	129.434	125.366	116.159	121.641	132.863
ILMN_2547762	1700081D05Rik	141.786	136.439	147.861	146.475	131.954	143.74	136.787	152.61	136.01	142.269	152.737	139.318
ILMN_1246186	1700081D17Rik	123.709	117.686	125.337	121.219	127.019	123.692	119.701	122.209	121.734	114.936	120.4	117.657
ILMN_3097791	1700081D17Rik	118.753	114.064	120.414	112.917	115.091	115.804	114.547	112.399	115.249	116.065	109.742	109.981
ILMN_3021142	1700081D17Rik	116.453	106.348	114.025	105.405	114.205	111.983	116.594	114.394	110.2	119.612	118.6	115.757
ILMN_2613101	1700081D17Rik	117.656	114.916	119.735	114.885	112.231	114.008	114.034	112.56	112.213	118.223	112.717	118.842
ILMN_1220608	1700081H05Rik	179.677	155.837	193.324	181.464	179.205	165.986	174.334	169.181	179.926	193.805	220.447	211.758
ILMN_2426180	1700081L16Rik	108.523	114.779	124.425	125.224	116.161	115.973	109.601	114.75	104.156	119.053	109.558	115.86
ILMN_1239174	1700082G03Rik	117.565	124.462	143.479	123.717	121.988	134.385	128.002	130.527	125.924	123.2	124.511	140.631
ILMN_1221221	1700082M22Rik	120.042	125.097	135.987	122.553	128.031	120.957	127.15	136.212	122.875	125.068	124.647	124.188
ILMN_1229202	1700084C01Rik	112.727	117.88	120.911	117.455	127.048	126.044	119.793	120.413	117.55	118.464	144.001	158.736
ILMN_2469494	1700084C01Rik	111.271	105.806	107.686	106.068	108.118	109.062	114.401	110.186	110.313	110.035	104.992	115.516
ILMN_2862026	1700084C01Rik	110.669	122.946	126.792	129.915	115.311	116.928	121.559	107.887	115.334	117.596	126.554	142.216
ILMN_2482446	1700084C06Rik	112.574	106.524	113.002	127.427	105.896	107.844	114.986	119.052	110.796	118.722	109.067	120.164
ILMN_1216439	1700084E18Rik	131.313	130.569	134.851	135.354	133.265	135.867	130.945	140.862	140.135	124.759	131.15	135.29
ILMN_2706248	1700084J12Rik	111.662	105.218	107.591	116.824	108.787	109.554	110.815	107.219	103.108	116.258	108.777	111.331
ILMN_2421705	1700084M14Rik	107.282	111.729	117.175	119.197	107.465	118.674	109.916	115.306	120.508	113.555	114.381	119.895
ILMN_1236923	1700084P21Rik	126.335	128.879	123.307	120.211	125.529	123.881	120.647	125.006	124.976	118.785	115.02	126.889
ILMN_1215038	1700085A12Rik	120.889	111.092	112.374	116.359	112.668	114.478	117.435	116.337	112.452	106.348	109.593	110.461
ILMN_2494817	1700085A12Rik	121.349	112.644	118.736	126.1	112.914	121.467	119.898	119.469	115.012	119.368	118.253	117.363
ILMN_2514502	1700085B03Rik	145.223	141.954	163.527	142.771	153.726	160.852	151.874	154.947	154.471	143.479	159.974	165.909
ILMN_2451556	1700085B13Rik	116.496	125.077	121.004	123.352	127.467	128.394	123.064	137.879	120.648	111.8	111.005	115.196
ILMN_1215197	1700085C21Rik	115.889	113.621	116.655	112.735	105.468	111.785	117.23	121.653	114.422	112.846	108.855	113.47
ILMN_1230671	1700086D15Rik	122.476	117.274	115.72	117.669	127.925	108.528	115.445	118.193	116.176	117.369	119.794	124.38
ILMN_1216451	1700086E08Rik	114.546	107.946	108.442	115.435	107.05	116.319	112.825	118.892	116.899	113.108	109.147	113.02
ILMN_1221589	1700086G18Rik	127.744	125.775	128.61	133.435	133.564	130.189	133.958	139.577	136.319	124.775	127.505	143.378
ILMN_2761449	1700086L19Rik	117.725	115.265	126.453	115.836	120.867	110.293	120.852	115.627	117.239	114.251	125.03	114.871
ILMN_2473795	1700087I21Rik	127.477	136.248	146.005	137.597	143.634	141.757	127.528	134.961	134.903	121.56	139.232	148.31
ILMN_1239196	1700088E04Rik	143.634	139.31	129.698	132.288	142.21	150.227	135.259	141.035	149.093	137.485	151.309	135.57
ILMN_2768593	1700090G07Rik	118.202	118.828	114.845	115.885	121.496	121.041	114.627	117.931	114.547	118.383	109.146	126.822
ILMN_2551824	1700091C19Rik	125.535	115.906	118.998	103.969	106.068	109.854	129.385	113.603	113.28	106.599	117.912	118.916
ILMN_1231139	1700091H14Rik	114.261	126.792	119.454	117.669	120.23	125.781	114.128	124.893	120.983	117.068	116.425	116.92
ILMN_2499081	1700091H14Rik	119.742	104.09	124.013	112.575	113.268	112.72	114.901	118.902	119.611	112.095	115.471	114.341
ILMN_2592338	1700092C17Rik	109.248	111.64	108.874	114.123	129.736	125.176	117.934	111.135	116.625	125.002	117.216	118.954
ILMN_1259830	1700092K14Rik	118.229	116.617	132.991	119.518	121.213	123.114	114.975	116.552	129.273	108.903	119.538	128.72
ILMN_2448322	1700092M07Rik	127.296	121.445	116.73	124.088	114.169	130.336	126.554	115.132	123.872	112.153	116.327	119.451
ILMN_1225987	1700093E07Rik	125.466	107.373	120.542	121.628	126.51	126.446	121.838	114.704	122.728	125.618	117.471	128.113
ILMN_2636708	1700093J21Rik	113.263	121.604	125.532	120.617	122.864	118.376	117.646	115.383	115.216	113.035	124.86	123.279
ILMN_2736976	1700093K21Rik	118.831	112.644	118.414	108.99	119.049	126.985	123.458	113.416	117.444	112.716	127.556	109.498
ILMN_1242313	1700094C09Rik	119.688	114.442	118.137	121.784	117.936	112.252	113.48	121.577	111.41	115.12	121.88	119.683
ILMN_1259302	1700094D03Rik	116.966	123.806	117.833	121.419	115.566	122.149	117.932	114.378	131.318	115.728	123.847	117.366
ILMN_1224328	1700094G20Rik	239.946	225.979	252.92	250.849	213.297	219.555	224.962	205.791	206.952	205.758	239.329	195.07
ILMN_2441282	1700095D18Rik	118.656	113.519	112.974	113.665	116.687	119.133	117.379	121.813	119.417	108.321	113.317	111.25
ILMN_2459612	1700095D23Rik	120.983	121.284	117.999	129.271	119.101	119.749	118.305	118.273	130.476	126.72	136.961	129.173
ILMN_2696841	1700095G12Rik	119.432	122.712	111.881	124.311	117.804	120.529	124.973	117.989	116.221	114.352	119.091	123.441
ILMN_1219297	1700095J03Rik	126.576	116.013	106.988	113.718	117.073	115.864	117.585	121.733	115.074	118.334	118.214	115.748
ILMN_2547803	1700095J19Rik	131.138	136.546	126.518	123.795	129.855	137.54	141.187	118.646	122.362	135.008	131.201	129.112
ILMN_2704802	1700095K08Rik	117.109	114.326	113.39	116.353	122.707	126.174	115.158	120.647	115.466	123.08	126.88	118.944
ILMN_2670906	1700096C12Rik	111.54	113.691	113.692	113.227	109.895	114.237	114.478	115.974	106.804	113.066	112.944	115.727
ILMN_2548352	1700096C12Rik	117.459	113.369	114.014	115.846	108.608	111.563	103.108	105.076	116.743	114.59	115.173	111.98
ILMN_2452903	1700096P03Rik	108.746	117.983	112.084	113.25	125.875	112.28	114.353	111.148	110.399	117.154	110.591	112.168
ILMN_2491275	1700101C01Rik	119.945	113.674	111.135	111.527	114.642	122.347	108.956	111.337	111.907	117.703	112.412	134.266
ILMN_1215612	1700101E01Rik	120.974	124.488	115.746	118.004	124.125	124.44	124.632	116.989	115.258	125.345	129.314	124.714
ILMN_2547808	1700101I19Rik	117.237	112.976	128.721	115.494	118.32	117.308	120.04	118.534	109.885	122.755	115.27	110.958
ILMN_2646254	1700102P08Rik	135.606	130.999	133.852	139.203	125.627	126.284	125.362	120.096	149.061	139.135	133.852	138.561
ILMN_1222438	1700104A03Rik	114.301	105.571	107.792	111.539	105.806	114.45	115.807	113.14	110.066	105.745	109.468	109.281
ILMN_2471770	1700104B16Rik	105.52	111.221	112.421	118.533	120.855	116.62	116.458	108.14	113.105	118.72	112.367	115.757
ILMN_2524503	1700105P06Rik	122.812	134.058	117.662	124.385	125.039	127.509	125.585	132.595	124.443	128.221	121.842	127.772
ILMN_1248659	1700105P06Rik	137.755	134.029	145.136	141.001	129.169	151.566	155.57	158.937	163.478	155.128	156.79	151.203
ILMN_1213028	1700106J16Rik	109.677	116.823	117.902	118.449	117.041	126.848	116.792	113.784	114.072	114.388	114.419	113.785
ILMN_1242751	1700106N22Rik	126.263	130.255	126.182	122.005	125.102	131.765	128.589	128.758	142.483	149.253	150.558	153.039
ILMN_2628764	1700108F19Rik	109.627	118.069	110.71	122.535	115.02	117.255	114.967	125.849	112.152	118.44	113.554	110.229
ILMN_1260113	1700108K13Rik	121.89	114.413	105.804	110.581	111.033	118.316	110.723	115.44	112.27	108.452	113.764	115.481
ILMN_2701779	1700108L22Rik	204.29	218.636	213.549	245.521	220.075	214.963	210.857	174.148	189.139	208.566	238.379	197.684
ILMN_2724220	1700108M19Rik	115.498	118.106	110.96	119.053	113.722	115.585	112.649	108.55	107.442	110.526	112.742	113.697
ILMN_2446908	1700109F18Rik	107.996	109.816	112.769	107.502	107.687	111.042	119.499	107.785	110.023	123.157	116.389	100.61
ILMN_3005587	1700109H08Rik	109.787	118.453	117.851	120.078	132.577	117.449	137.191	120.066	125.933	111.853	126.391	133.546
ILMN_1225045	1700109H08Rik	219.849	336.178	338.953	270.364	289.996	274.201	216.913	206.208	308.673	207.047	361.949	421.181
ILMN_2471068	1700110M21Rik	117.438	117.016	118.614	117.962	120.308	124.602	121.556	117.84	123.377	122.301	109.604	115.66
ILMN_2462586	1700110N18Rik	107.287	118.125	120.869	116.511	118.441	113.795	114.454	109.382	115.263	110.618	120.02	116.377
ILMN_1231377	1700111D19Rik	117.429	110.562	113.371	110.637	107.819	112.021	114.669	116.544	112.736	116.101	114.933	116.251
ILMN_2420146	1700111E14Rik	114.924	113.577	113.98	110.752	105.629	117.973	117.495	111.594	120.49	112.939	120.224	116.249
ILMN_2625085	1700112C13Rik	115.799	113.513	121.313	105.774	116.657	101.388	108.342	116.907	105.557	114.079	104.727	124.595
ILMN_2490580	1700112D23Rik	115.362	123.58	114.515	117.12	109.533	122.179	112.795	120.171	109.567	110.789	110.691	113.221
ILMN_1233120	1700112E06Rik	117.011	112.543	124.983	110.535	119.02	133.936	115.501	116.155	117.543	125.468	111.495	115.101
ILMN_2690564	1700112E06Rik	111.663	116.25	124.297	114.083	128.027	113.746	125.386	112.612	120.876	116.494	116.749	126.204
ILMN_2743541	1700112H15Rik	108.053	117.669	109.593	110.723	119.288	112.81	104.129	111.526	113.513	111.355	101.815	119.616
ILMN_1234498	1700112M01Rik	107.932	114.543	120.129	116.173	107.507	102.092	104.877	109.274	117.191	112.106	104.454	104.063
ILMN_1241578	1700112M01Rik	111.801	111.287	111.826	118.104	114.797	122.42	115.644	113.229	116.895	118.38	111.883	124.595
ILMN_2682739	1700113H08Rik	112.908	106.753	114.43	105.566	110.276	114.486	110.293	108.87	108.928	105.739	119.91	110.649
ILMN_2550189	1700113I01Rik	141.068	128.292	141.235	128.373	134.923	128.002	144.147	122.511	127.207	132.472	130.908	119.95
ILMN_2662036	1700113I22Rik	138.142	129.836	153.952	150.872	137.972	147.804	159.158	160.128	151.587	132.492	151.115	128.052
ILMN_2596569	1700113I22Rik	153.301	145.976	171.015	147.225	157.687	143.823	170.231	151.865	146.058	165.145	159.965	159.369
ILMN_2689749	1700113O17Rik	124.088	133.111	138.553	130.509	127.502	137.13	132.686	135.822	135.065	113.854	129.525	132.527
ILMN_2745860	1700116B05Rik	107.733	117.811	112.378	113.155	121.758	117.941	114.628	114.409	116.694	114.976	123.225	115.586
ILMN_3163424	1700120B06Rik	121.149	118.995	131.1	120.604	113.405	120.471	124.609	127.509	127.945	119.489	130.92	120.692
ILMN_2547729	1700120B22Rik	116.498	113.714	110.306	121.609	115.132	106.777	111.322	113.37	112.339	111.603	117.145	112.142
ILMN_2634870	1700120B22Rik	124.672	119.441	120.394	113.698	122.194	124.316	117.395	124.894	122.408	131.048	124.017	126.353
ILMN_1257166	1700120C01Rik	118.373	108.756	116.011	108.936	116.099	115.375	107.972	118.817	115.542	115.585	118.342	115.274
ILMN_1258006	1700120C14Rik	119.196	118.441	115.367	121.527	110.925	124.863	113.311	125.366	119.692	119.498	123.974	116.771
ILMN_1231746	1700120J03Rik	122.594	119.197	127.066	125.116	134.508	115.67	118.52	117.382	121.589	114.048	132.043	107.448
ILMN_2754497	1700120K04Rik	120.753	114.127	114.456	109.918	112.242	116.226	116.878	114.101	118.139	119.842	116.691	113.656
ILMN_2547818	1700121M19Rik	171.77	155.315	164.322	158.89	163.567	158.393	158.089	155.5	149.805	153.099	142.763	155.217
ILMN_1215484	1700122O11Rik	113.553	115.926	122.053	117.812	116.722	116.735	117.594	118.746	114.427	114.596	112.473	114.477
ILMN_2429477	1700123A16Rik	118.183	121.474	119.745	118.274	122.61	114.089	116.895	113.573	122.691	113.242	116.786	111.379
ILMN_1221985	1700123A16Rik	327.412	315.555	294.624	334.185	252.792	309.951	281.971	304.274	327.054	411.074	322.209	343.688
ILMN_2863712	1700123D08Rik	113.747	130.479	136.151	122.004	123.574	125.731	118.691	119.617	127.232	125.381	124.777	123.988
ILMN_1260105	1700123D08Rik	119.007	114.438	127.697	112.032	126.284	112.9	116.103	120.685	118.751	118.15	115.933	119.194
ILMN_1250640	1700123I01Rik	113.96	120.666	124.353	117.556	115.167	116.227	119.965	124.904	129.428	126.491	133.522	135.319
ILMN_1237160	1700123J19Rik	340.257	293.851	203.8	249.282	220.165	235.193	222.981	197.787	117.458	142.82	163.392	163.773
ILMN_2760476	1700123K08Rik	113.352	115.365	109.908	113.966	119.502	111.301	117.214	114.716	110.792	112.464	121.517	127.27
ILMN_2648526	1700123K08Rik	106.61	111.029	109.703	106.296	117.519	107.637	112.354	111.049	107.16	114.007	117.288	117.184
ILMN_2925702	1700123L14Rik	112.088	112.964	102.742	115.15	114.852	118.815	111.978	118.468	105.383	112.537	118.822	113.59
ILMN_1253133	1700123L14Rik	122.496	116.519	121.062	123.004	114.034	119.33	119.666	128.569	125.22	116.859	114.5	125.018
ILMN_1231321	1700123M08Rik	108.174	117.635	128.264	118.541	114.947	115.932	112.464	123.157	111.915	121.348	113.639	111.119
ILMN_2471507	1700123O12Rik	105.67	107.863	103.175	104.77	110.342	112.992	100.359	111.012	115.794	104.019	115.841	107.352
ILMN_2597332	1700123O20Rik	118.453	113.699	124.199	110.67	115.138	115.518	109.789	123.215	128.684	135.067	118.869	123.405
ILMN_2999447	1700123O20Rik	1176.55	982.353	1103.21	1137.32	1241.69	1016.45	1263.6	1031.37	988.214	1159.52	1221.43	1174.37
ILMN_1232008	1700124K17Rik	117.574	123.481	114.437	112.333	115.351	118.18	112.755	118.8	115.976	120.434	112.371	110.844
ILMN_2541614	1700124P09Rik	117.326	116.311	113.569	112.384	104.992	110.196	110.518	109.765	106.667	119.21	113.962	125.201
ILMN_2604873	1700124P09Rik	113.434	115.429	108.859	122.229	105.315	111.219	108.757	104.962	107.092	124.717	115.694	110.729
ILMN_2603608	1700125D06Rik	116.084	122.226	113.996	121.805	120.174	117.216	124.11	127.214	118.542	120.551	123.522	120.613
ILMN_1237057	1700125F08Rik	108.576	115.905	115.239	116.563	113.584	112.874	114.054	106.031	117.881	108.997	113.52	113.845
ILMN_1214957	1700125H20Rik	123.22	128.09	127.846	114.151	127.323	121.589	127.733	128.603	119.045	127.243	127.844	119.906
ILMN_2550168	1700126L06Rik	121.868	118.955	114.353	124.994	122.431	129.213	132.043	125.4	126.284	129.57	142.371	126.531
ILMN_2607572	1700126L10Rik	120.79	116.159	111.637	113.172	117.139	126.273	120.433	128.058	127.939	120.815	116.35	117.54
ILMN_2855371	1700127D06Rik	107.377	124.342	115.438	114.923	123.461	110.981	109.614	112.076	112.995	108.541	108.469	119.144
ILMN_2453606	1700127F24Rik	118.776	116.039	114.956	106.57	115.791	113.378	110.168	123.456	120.105	106.953	114.661	117.675
ILMN_2450718	1700127G21Rik	124.299	116.161	133.983	126.6	122.599	125.314	131.291	134.044	135.006	124.879	133.644	125.638
ILMN_2500207	1700128E19Rik	108.577	122.452	113.778	116.981	122.735	109.666	122.401	122.359	119.294	120.443	132.961	116.95
ILMN_2709557	1700128F08Rik	106.479	113.245	106.538	121.822	114.967	115.607	108.181	119.008	117.748	117.531	112.009	116.824
ILMN_1219593	1700129C05Rik	115.449	108.545	111.966	114.623	110.555	115.401	116.191	118.526	117.837	114.914	118.971	116.225
ILMN_1224390	1700129I04Rik	138.205	140.164	134.948	143.127	128.367	134.765	127.119	134.624	139.283	146.741	147.181	150.35
ILMN_2793688	1700129I15Rik	126.42	113.909	113.381	112.369	120.954	131.422	117.876	121.106	116.329	114.712	123.827	114.281
ILMN_2429783	1700129I15Rik	126.364	120.029	113.546	111.247	120.189	121.825	117.174	114.913	123.905	111.832	116.725	118.401
ILMN_1245773	1700129L04Rik	111.077	111.026	112.418	109.015	105.374	115.852	108.504	103.598	129.729	113.781	109.931	103.969
ILMN_1246137	1810005K13Rik	132.548	135.721	136.613	141.165	140.798	149.163	145.878	145.069	126.231	126.884	140.086	148.507
ILMN_2773491	1810006K21Rik	4187.85	4160.96	5186.36	4426.66	4691.05	5167.06	4862.72	4741.98	4800.34	4791.95	3907.88	3903.46
ILMN_2543616	1810006O10Rik	144.553	130.147	155.5	141.901	143.35	141.051	148.709	138.017	130.357	135.854	128.161	138.232
ILMN_1231213	1810007A24Rik	111.244	121.531	111.284	110.558	112.858	119.505	111.803	107.853	119.413	110.901	117.266	107.502
ILMN_2671528	1810007E14Rik	111.283	117.277	112.329	112.003	120.505	107.95	106.404	113.621	111.657	107.591	112.913	115.99
ILMN_2681311	1810007M14Rik	153.714	150.621	177.922	151.132	155.224	151.518	144.111	147.129	171.985	147.339	189.964	171.711
ILMN_1228596	1810007M14Rik	108.202	106.845	111.196	113.683	111.099	114.292	108.623	114.253	114.657	114.523	112.036	107.207
ILMN_2719322	1810007P19Rik	171.833	139.921	129.98	137.941	150.855	139.73	145.125	148.114	150.29	153.008	163.284	150.667
ILMN_2629400	1810007P19Rik	123.494	120.603	116.98	115.452	114.32	125.613	121.982	119.433	114.848	121.903	107.603	107.838
ILMN_2839142	1810008A18Rik	388.829	333.928	404.873	411.639	445.562	431.357	492.729	472.167	362.988	365.968	355.735	348.971
ILMN_2839145	1810008A18Rik	568.26	528.033	691.058	616.099	752.026	647.717	702.416	641.341	601.143	454.299	710.376	674.017
ILMN_2483117	1810008K04Rik	106.244	110.44	107.107	106.49	109.68	111.894	117.407	111.377	113.992	117.573	123.2	120.166
ILMN_2632811	1810008K16Rik	110.224	118.081	107.747	103.117	115.865	114.351	108.096	112.333	110.272	115.638	116.266	109.014
ILMN_2463630	1810008K20Rik	119.606	119.264	122.481	118.557	117.226	114.663	111.09	126.001	123.896	122.436	134.649	121.167
ILMN_1245211	1810008N23Rik	118.984	117.086	111.752	112.534	120.349	118.099	112.98	111.183	114.478	116.408	118.165	112.284
ILMN_1221262	1810009A15Rik	2032.71	1879.59	2792.51	2581.62	2431.79	2461.43	2125.41	2290.33	1587.82	1755.44	1274.79	1275.37
ILMN_2872246	1810009A15Rik	805.906	688.26	752.132	785.935	650.624	735.902	609.475	522.483	634.99	881.56	519.255	515.874
ILMN_2543672	1810009H17Rik	114.457	116.422	120.486	121.77	118.791	116.785	121.577	118.413	116.863	118.712	116.562	110.876
ILMN_2631712	1810009J06Rik	112.758	116.389	112.669	109.701	107.318	114.323	112.955	112.228	118.931	115.312	121.595	122.121
ILMN_2641751	1810009K13Rik	259.008	236.543	313.853	278.332	309.216	282.725	305.031	305.976	291.17	290.252	287.781	242.48
ILMN_2764607	1810009N02Rik	165.931	142.083	137.92	135.319	130.399	142.387	145.5	135.444	127.532	127.648	142.974	141.057
ILMN_2742293	1810009O10Rik	704.947	864.534	678.408	709.141	765.997	793.575	658.052	855.916	703.448	783.932	726.909	807.795
ILMN_2757087	1810009O10Rik	177.396	196.692	161.656	183.411	188.631	170.466	147.986	219.349	193.482	181.937	176.72	200.463
ILMN_2498219	1810009O10Rik	113.827	114.828	116.725	113.569	116.041	109.613	106.392	117.406	115.729	115.534	111.282	110.183
ILMN_2636041	1810010D01Rik	112.331	129.6	123.186	124.502	121.655	126.095	122.777	120.198	126.767	131.783	120.519	122.414
ILMN_2616099	1810010H24Rik	124.377	110.422	119.314	112.455	118.116	111.704	113.735	113.832	114.178	109.499	120.088	112.436
ILMN_1259404	1810010K12Rik	120	131.952	125.336	114.871	118.388	127.911	117.718	128.251	119.543	119.668	120.747	126.583
ILMN_2728429	1810010M01Rik	126.563	118.55	111.133	107.356	112.958	107.546	116.047	110.829	113.338	111.075	115.189	116.609
ILMN_1259018	1810011H11Rik	120.257	118.635	119.549	127.162	116.384	118.905	121.638	121.784	115.242	129.413	111.977	117.351
ILMN_1222269	1810011H11Rik	104.682	110.079	107.85	109.704	115.643	116.545	112.569	112.822	106.232	106.538	105.896	113.5
ILMN_1240968	1810011O10Rik	110.86	110.92	118.465	115.508	118.62	110.062	109.007	119.7	109.751	117.985	122.16	122.451
ILMN_1254307	1810011O10Rik	112.093	108.84	119.401	119.196	123.926	128.915	120.873	119.59	116.656	116.765	106.077	121.596
ILMN_2663788	1810012K16Rik	117.29	120.779	129.579	115.543	118.081	120.864	112.439	114.236	120.117	119.724	115.715	114.99
ILMN_1229428	1810012P15Rik	107.438	119.93	110.524	117.065	116.343	125.232	117.888	111.496	111.619	106.836	111.753	104.727
ILMN_2774244	1810013B01Rik	181.98	161.565	171.428	170.832	143.236	169.515	164.69	150.246	142.457	131.742	133.417	129.746
ILMN_2746704	1810013D10Rik	740.701	801.407	619.704	585.867	700.853	716.934	637.527	635.897	738.561	702.999	774.443	818.871
ILMN_2543624	1810013D15Rik	125.203	127.099	130.203	125.465	128.191	115.694	116.835	118.97	117.881	115.18	115.231	119.121
ILMN_2587978	1810013L24Rik	123.692	117.337	126.847	125.134	122.182	121.478	124.884	120.868	125.529	115.606	130.745	125.753
ILMN_1260569	1810013L24Rik	412.825	407.17	393.086	338.63	334.888	321.382	345.511	323.213	300.955	329.972	375.532	422.581
ILMN_2616630	1810013L24Rik	634.493	619.401	542.953	558.815	568.803	529.927	582.428	484.773	511.765	432.74	543.853	533.703
ILMN_2447068	1810013L24Rik	118.72	118.72	125.655	114.127	118.625	122.843	114.02	118.478	122.011	123.31	117.67	115.988
ILMN_1251065	1810014F10Rik	224.491	212.305	168.419	192.1	206.625	214.029	187.926	183.704	240.394	258.601	281.275	238.779
ILMN_2883952	1810015A11Rik	1120.08	1074.59	1715.47	1445.82	1561.78	1191.8	1576.69	1282.71	738.401	558.971	500.018	455.775
ILMN_2621791	1810015A11Rik	118.719	113.642	113.873	113.947	111.708	120.273	112.97	115.997	119.161	117.909	121.391	119.946
ILMN_2456401	1810015C11Rik	210.434	237.204	231.256	207.977	201.405	220.165	202.385	225.476	237.299	241.184	291.056	270.228
ILMN_1237614	1810015H18Rik	111.971	116.371	120.383	112.113	121.4	108.64	111.98	116.95	113.288	117.4	118.751	113.372
ILMN_2743524	1810017N16Rik	200.437	211.521	241.028	219.573	239.493	223.034	207.159	245.1	218.353	211.62	190.529	226.671
ILMN_2774587	1810018F18Rik	135.845	152.728	144.296	144.001	153.321	143.479	150.33	156.748	145.517	147.512	143.052	140.381
ILMN_1227679	1810019D21Rik	141.203	145.408	139.245	125.585	152.36	144.557	137.798	137.137	127.624	132.662	121.476	132.675
ILMN_2703678	1810019J16Rik	147.187	150.589	135.816	137.755	144.087	139.097	155.164	153.542	150.302	146.62	127.987	137.322
ILMN_2543655	1810020C02Rik	149.783	158.853	159.039	161.733	153.744	141.418	165.593	154.606	172.904	143.415	199.967	198.889
ILMN_2896944	1810020D17Rik	274.684	312.691	230.17	224.606	243.98	269.001	283.656	270.364	344.35	379.001	378.435	302.159
ILMN_2970899	1810020G14Rik	117.715	107.866	107.938	115.126	121.232	110.599	108.459	110.679	106.574	104.877	118.099	105.79
ILMN_2970900	1810020G14Rik	108.338	122.693	118.973	126.564	122.202	115.212	119.333	107.435	122.52	110.44	123.098	120.124
ILMN_2597810	1810020G14Rik	110.724	106.499	106.153	111.441	117.976	111.152	113.268	115.681	111.895	119.029	112.293	103.363
ILMN_2678808	1810020O05Rik	124.296	119.276	118.133	133.511	123.836	117.659	113.851	120.471	129.575	123.46	130.585	125.162
ILMN_2604310	1810022C23Rik	136.293	129.053	126.534	116.087	130.244	126.662	134.385	134.048	134.613	139.028	125.404	139.944
ILMN_2684402	1810022K09Rik	4981.33	4806.25	5151.57	5005.02	4905.37	5012.57	5359.97	3980.37	5742.26	6786.27	5482.29	4604.49
ILMN_2745462	1810022O10Rik	121.419	119.604	129.362	122.626	139.516	136.576	123.282	131.889	130.13	123.909	134.244	124.257
ILMN_2745463	1810022O10Rik	122.401	124.197	123.469	124.621	123.677	127.533	123.371	127.55	124.6	128.258	126.826	127.588
ILMN_1232995	1810023F06Rik	107.999	111.63	106.087	104.927	113.888	106.953	110.579	119.29	114.504	109.424	109.954	113.466
ILMN_2596821	1810024B03Rik	115.109	125.862	123.574	117.544	128.715	125.371	129.562	125.881	118.853	115.37	117.117	120.027
ILMN_1253900	1810026B05Rik	866.485	1136.91	906.752	1017.18	821.961	982.021	849.009	880.802	943.415	1292.44	836.781	843.929
ILMN_2645517	1810026B05Rik	113.065	113.858	110.724	115.025	122.032	108.667	114.051	115.591	120.187	117.891	124.309	116.286
ILMN_2912439	1810026J23Rik	435.105	439.359	422.816	466.454	461.531	458.571	452.405	468.933	601.312	496.945	608.418	625.205
ILMN_2543711	1810027L02Rik	124.686	123.154	122.169	124.248	136.085	131.255	129.868	130.235	129.415	124.358	133.633	116.754
ILMN_1231718	1810027O10Rik	716.934	760.38	481.064	513.585	454.026	602.25	472.949	405.705	1210.8	1229.62	1706.48	1526.45
ILMN_2875089	1810027O10Rik	2626.5	2791.08	2125.41	1972.66	1910.92	2350.73	1830.56	2354.26	4066.41	3313.4	4852.88	4767.36
ILMN_1221829	1810028F09Rik	124.399	110.065	119.084	120.314	119.055	118.383	110.402	118.551	112.896	111.704	118.698	114.857
ILMN_2647318	1810029B16Rik	113.64	106.317	118.604	112.755	103.98	106.321	104.144	113.051	110.682	104.848	111.562	119.593
ILMN_2701207	1810029B16Rik	117.91	116.092	120.967	122.765	117.728	122.101	123.827	126.906	121.348	120.206	114.311	132.45
ILMN_2980898	1810030J14Rik	137.043	123.501	136.711	114.181	119.37	128.524	131.783	131.86	124.94	125.966	158.944	124.837
ILMN_1225061	1810030J14Rik	104.845	118.833	118.762	119.486	107.873	109.862	107.53	108.575	108.441	116.71	108.352	104.827
ILMN_1246756	1810030N24Rik	134.192	147.766	139.628	140.253	145.037	151.14	136.714	145.924	131.562	141.279	136.253	156.429
ILMN_2873180	1810030N24Rik	722.093	728.985	722.662	751.714	733.165	826.392	673.667	696.525	757.921	745.481	657.222	587.519
ILMN_2447708	1810030N24Rik	109.558	108.591	110.231	113.352	110.095	114.178	117.059	122	111.286	117.675	110.597	107.559
ILMN_1221983	1810030N24Rik	405.998	336.804	315.207	357.512	346.724	375.054	343.206	324.583	399.39	507.774	398.824	340.616
ILMN_2646649	1810030O07Rik	119.489	119.389	109.105	115.058	115.361	112.942	116.589	114.647	101.78	113.699	117.205	115.87
ILMN_2592449	1810031K17Rik	118.886	118.259	122.434	124.536	115.683	117.157	111.653	128.954	116.634	116.786	113.056	119.562
ILMN_1230176	1810032O08Rik	582.87	696.898	541.445	499.832	461.9	565.681	568.803	597.739	569.289	604.118	552.594	511.955
ILMN_1226923	1810032O08Rik	321.517	387.21	388.639	321.05	349.227	353.021	320.345	288.504	289.176	262.931	290.748	309.76
ILMN_2770148	1810032O08Rik	132.632	129.325	121.486	117.422	111.227	110.935	118.21	120.272	111.491	119.389	108.357	112.159
ILMN_2712151	1810033B17Rik	127.119	131.921	142.629	139.265	134.455	135.701	140.585	134.757	134.517	134.455	127.664	134.451
ILMN_2888940	1810033M07Rik	127.627	118.824	117.421	117.207	116.527	112.388	114.961	120.812	111.666	125.049	125.911	114.741
ILMN_1244756	1810034K20Rik	113.358	124.573	111.424	115.553	116.269	118.368	122.946	117.721	117.065	121.833	120.763	112.762
ILMN_1239860	1810035L17Rik	1364.99	904.745	801.407	838.009	740.53	892.843	775.22	614.638	1320.78	1975.03	1326.31	1160.5
ILMN_2684667	1810035L17Rik	3183.43	2941.6	3313.4	3147.84	3701.48	3399.9	3332.98	3441.14	3177.92	4432.14	2888.35	2842.57
ILMN_2724415	1810037C20Rik	279.407	248.291	296.258	285.094	302.941	289.645	322.209	322.166	325.689	333.623	333.475	284.003
ILMN_2602607	1810037I17Rik	4604.49	3927.1	4905.37	4347.52	4997.82	4698.09	4550.38	4588.1	5709.29	4571.06	4441.75	4426.66
ILMN_2446990	1810037K07Rik	164.178	132.76	127.377	145.605	139.927	144.196	146.962	134.74	127.334	147.485	132.839	135.006
ILMN_1252623	1810037O03Rik	134.235	128.087	137.241	134.119	137.952	128.968	133.282	133.157	125.956	122.206	131.811	135.421
ILMN_1255516	1810041L15Rik	117.789	123.733	118.046	121.923	124.428	127.777	131.4	125.62	119.379	123.251	112.881	119.528
ILMN_2630355	1810041L15Rik	113.886	114.117	115.948	120.601	111.212	115.56	116.632	111.462	108.605	114.478	113.93	110.954
ILMN_2449725	1810043G02Rik	154.54	147.666	158.79	140.724	139.875	136.831	157.113	152.335	153.826	145.694	139.758	160.029
ILMN_2706652	1810043G02Rik	176.26	163.517	168.684	149.754	179.723	166.988	172.434	184.448	155.288	160.117	182.605	181.574
ILMN_1247153	1810043G02Rik	114.646	118.127	116.044	105.19	113.342	109.898	118.913	118.594	119.346	122.958	118.571	113.735
ILMN_1245809	1810043H04Rik	502.188	450.769	527.159	461.795	577.138	509.502	547.613	562.182	431.469	558.069	399.756	410.323
ILMN_1241445	1810043H04Rik	114.071	114.035	117.998	112.573	124.538	117.64	131.302	116.878	119.204	131.765	115.17	121.844
ILMN_2544418	1810043M20Rik	194.953	229.574	192.633	200.544	225.979	226.237	199.493	168.12	234.225	225.627	222.514	206.952
ILMN_1213868	1810044B20Rik	120.544	119.399	124.909	125.121	118.64	124.531	116.653	118.189	115.543	126.453	129.055	127.073
ILMN_2417430	1810044D09Rik	150.919	139.314	148.844	156.105	154.644	153.721	151.392	160.852	179.23	180.947	165.303	150.127
ILMN_1250709	1810046J19Rik	2575.14	2733.38	2500.57	2585.47	2454.34	2537.47	2429.94	2445.74	2370.99	2084.4	2963.73	2792.51
ILMN_1245825	1810046K07Rik	113.706	120.179	122.354	114.746	112.764	115.172	117.788	110.768	120.217	121.808	114.874	110.629
ILMN_2546511	1810047B09Rik	113.481	122.39	122.067	117.289	122.952	117.979	118.657	117.743	120.577	120.234	112.359	114.372
ILMN_1226013	1810047J07Rik	110.682	119.244	118.49	120.792	114.427	112.007	124.075	118.784	115.294	112.306	114.53	114.209
ILMN_1232635	1810047K05Rik	139.07	146.679	158.373	146.556	151.983	156.989	154.864	146.955	160.526	146.945	137.1	138.404
ILMN_2555935	1810047K05Rik	177.601	181.286	186.984	185.27	178.161	193.805	171.282	192.658	172.066	168.023	192.234	191.93
ILMN_2637272	1810047O18Rik	123.29	117.433	111.928	125.584	113.998	127.28	120.958	116.432	119.605	114.338	122.438	125.534
ILMN_2419559	1810048J11Rik	112.016	120.469	108.894	117.059	109.448	119.238	110.708	112.201	111.642	117.181	119.697	107.647
ILMN_2856187	1810048J11Rik	203.347	179.577	151.208	160.156	164.793	173.258	174.301	176.931	171.198	179.437	169.171	167.653
ILMN_2718627	1810048J11Rik	113.427	120.377	119.137	118.756	133.536	116.556	117.055	114.638	121.381	126.346	122.424	123.592
ILMN_2680665	1810049H13Rik	258.175	199.208	262.721	240.046	253.46	262.617	215.975	253.741	285.276	248.942	219.661	228.686
ILMN_3104915	1810049H19Rik	112.23	108.577	110.386	112.169	106.998	110.618	109.893	114.45	114.25	109.503	105.911	115.314
ILMN_2547852	1810049N02Rik	113.109	111.906	115.877	112.307	109.407	118.947	119.55	114.888	113.254	119.666	122.963	119.35
ILMN_2749728	1810049O03Rik	126.433	133.796	126.314	145.848	128.181	133.691	125.404	127.963	123.321	115.534	125.714	124.828
ILMN_2508057	1810053B01Rik	123.119	125.787	122.863	118.289	127.234	130.907	140.298	123.327	121.296	127.466	120.42	119.43
ILMN_1245075	1810054D07Rik	156.56	163.253	153.161	153.569	136.316	149.143	141.504	144.165	175.712	184.356	178.112	152.839
ILMN_2616129	1810055D05Rik	121.071	112.152	110.348	113.396	103.719	104.567	117.958	120.531	116.003	119.092	117.656	115.447
ILMN_2620131	1810055E12Rik	152.728	135.248	133.329	147.334	133.776	141.564	144.4	135.114	151.611	163.116	179.45	165.784
ILMN_2637624	1810055E12Rik	277.603	249.62	222.465	236.656	230.551	243.474	256.705	239.365	292.175	374.408	366.511	342.929
ILMN_2805697	1810055E12Rik	516.15	527.023	420.904	523.628	440.94	486.214	462.955	439.646	548.652	641.069	682.122	623.551
ILMN_2650275	1810055G02Rik	1044.36	1022.52	1221.7	1015.3	1260.54	1059.97	1220.14	1056.14	1151.94	1144.64	1056.49	1276.68
ILMN_2703032	1810057B09Rik	109.951	114.113	109.101	111.294	116.385	112.754	110.786	110.534	115.529	118.442	111.972	111.436
ILMN_2474061	1810058I24Rik	292.559	250.929	286.242	318.345	303.595	317.64	317.884	278.813	415.373	401.995	543.367	480.043
ILMN_2508719	1810058I24Rik	128.538	145.495	139.678	134.912	133.727	137.874	141.129	143.406	144.632	143.381	135.943	146.969
ILMN_1219213	1810058M03Rik	177.884	205.567	164.678	163.734	166.653	189.691	160.748	170.376	192.186	181.286	220.297	212.636
ILMN_2447050	1810058N15Rik	111.595	111.635	107.796	114.561	113.879	110.531	112.054	117.518	116.423	103.811	118.398	115.538
ILMN_2544124	1810060C03Rik	124.794	137.593	127.682	142.671	131.252	133.99	132.498	126.501	132.458	134.906	137.519	129.194
ILMN_2590627	1810062G17Rik	122.516	124.74	119.55	115.862	116.714	119.991	121.664	121.309	119.935	119.933	115.637	112.428
ILMN_2675733	1810062O14Rik	142.955	141.726	159.902	139.356	157.104	167.885	163.284	168.243	152.685	136.354	147.317	140.657
ILMN_2580847	1810062O14Rik	114.386	119.506	125.876	130.524	118.597	133.284	121.206	120.193	113.761	113.776	114.155	118.435
ILMN_1237579	1810062O18Rik	114.827	118.882	123.91	119.64	122.922	122.915	117.276	114.442	123.029	123.594	123.888	114.273
ILMN_1235281	1810063B05Rik	694.122	638.558	668.184	706.457	574.783	674.776	770.678	534.401	667.253	868.113	860.39	841.079
ILMN_2633223	1810063B07Rik	594.131	456.492	534.513	445.925	513.789	434.061	559.173	453.372	529.927	507.507	480.557	359.387
ILMN_2858523	1810064F22Rik	17076.5	20358.8	19876	17772.2	17681.6	17926	16869.3	16794.7	16226.1	19439.5	17772.2	18648.6
ILMN_1257583	1810064F22Rik	109.59	117.816	110.645	113.399	109.182	117.414	117.743	117.381	115.895	113.866	112.934	110.535
ILMN_2450866	1810064L21Rik	107.627	121.636	120.434	122.317	119.683	133.072	119.344	122.614	113.533	113.585	121.256	121.317
ILMN_1259760	1810064L21Rik	132.19	129.912	140.717	134.344	130.382	135.287	157.381	159.739	125.8	118.167	118.834	117.688
ILMN_1241864	1810065E05Rik	114.652	118.017	107.397	115.833	109.425	108.023	117.903	112.713	110.387	111.695	121.022	108.554
ILMN_2609121	1810073H04Rik	120.766	123.485	122.186	118.564	115.927	130.073	117.583	117.548	122.419	114.897	113.737	114.829
ILMN_1259340	1810073M12Rik	212.923	212.636	198.427	184.819	190.114	175.42	202.071	200.099	171.094	175.226	153.34	161.179
ILMN_2430203	1810073N04Rik	118.942	115.233	117.79	118.244	122.005	111.929	113.489	118.401	115.866	124.981	118.21	124.051
ILMN_2578541	1810073N04Rik	151.945	183.621	220.11	172.272	168.762	166.73	162.191	145.491	169.031	175.09	151.42	170.999
ILMN_1238246	1810074P20Rik	483.88	528.224	431.805	358.662	385.459	380.899	398.777	430.852	504.501	425.53	538.162	508.284
ILMN_2927924	1810074P20Rik	238.626	278.626	220.761	243.016	225.414	256.624	225.056	239.461	310.935	321.217	300.389	275.962
ILMN_1224227	1810074P20Rik	115.273	113.657	117.082	112.866	102.571	119.286	115.717	111.981	111.999	117.137	111.936	117.109
ILMN_1251423	2010001A14Rik	114.876	120.724	114.255	123.044	119.965	106.997	114.173	118.302	123.427	120.781	118.718	126.371
ILMN_1229483	2010001E11Rik	115.395	110.863	112.782	121.367	117.215	107.028	118.328	113.201	117.063	117.542	110.014	114.737
ILMN_2550089	2010001F03Rik	140.398	130.391	127.389	138.303	151.011	135.468	134.81	134.148	159.323	145.944	161.533	151.011
ILMN_2435302	2010001H16Rik	178.004	219.23	200.189	228.98	199.155	199.599	171.671	226.814	164.228	178.498	198.768	160.648
ILMN_2759088	2010001J22Rik	123.127	121.093	127.772	120.421	127.745	133.254	133.53	131.454	127.692	124.829	117.567	118.182
ILMN_1251371	2010001J22Rik	125.082	112.445	115.033	132.419	121.545	123.313	120.654	121.212	130.051	118.557	131.61	115.503
ILMN_1223481	2010001M05Rik	112.538	112.547	108.204	113.986	112.607	118.833	109.665	114.896	106.153	106.643	122.588	103.039
ILMN_2485410	2010001M06Rik	184.751	183.947	135.021	145.731	155.57	163.333	148.698	153.39	166.36	162.012	157.346	139.909
ILMN_2613601	2010001M09Rik	121.96	127.35	141.856	125.014	137.191	131.5	134.314	132.363	122.199	132.532	123.118	119.006
ILMN_1244093	2010001P08Rik	115.861	115.184	117.469	118.125	115.808	112.533	126.336	123.274	114.438	122.113	111.433	121.399
ILMN_2509445	2010001P20Rik	128.733	114.433	121.496	112.367	121.04	109.244	118.793	114.07	115.681	118.881	120.386	109.171
ILMN_2544111	2010002A02Rik	121.475	119.161	120.547	131.853	122.816	122.522	124.004	126.643	122.258	117.508	122.927	116.556
ILMN_2693141	2010002M12Rik	114.351	117.284	117.073	118.542	113.819	116.157	108.281	114.198	111.203	116.56	111.245	110.356
ILMN_2706014	2010002N04Rik	123.13	108.083	123.48	110.814	114.452	114.889	119.077	113.363	122.883	112.435	127.544	112.838
ILMN_1219704	2010003H20Rik	112.716	112.837	107.681	114.704	114.794	112.09	115.13	109.941	115.835	124.549	110.086	120.174
ILMN_2968032	2010003J03Rik	517.619	443.841	502.827	496.136	558.815	500.191	616.233	600.58	414.245	407.335	398.147	425.305
ILMN_1220873	2010003K11Rik	114.938	116.034	109.93	109.96	113.648	108.925	112.834	117.446	117.594	113.643	117.059	123.94
ILMN_2477136	2010003K15Rik	114.048	122.712	119.35	120.566	118.283	127.573	121.738	122.575	110.669	120.156	130.32	125.506
ILMN_2523427	2010003O02Rik	146.128	138.784	123.503	122.433	124.77	143.127	136.26	117.622	187.644	181.646	163.404	150.872
ILMN_2807665	2010003O18Rik	465.362	492.384	651.03	536.806	722.2	526.234	702.692	505.674	688.892	621.77	689.524	579.846
ILMN_2753761	2010004A03Rik	114.079	120.812	115.116	116.965	110.05	104.809	117.867	117.922	126.695	136.811	183.724	172.359
ILMN_2436369	2010004M13Rik	217.152	226.635	250.714	212.978	283.067	279.53	226.11	232.228	315.836	230.489	297.854	271.986
ILMN_1237109	2010004N17Rik	167.448	145.453	178.955	179.155	185.488	161.979	177.243	165.422	160.863	188.452	169.908	170.176
ILMN_2544126	2010005E20Rik	167.791	166.563	169.284	156.004	170.343	164.106	156.236	155.388	178.14	163.974	190.206	147.837
ILMN_1234774	2010005H15Rik	107.139	113.76	124.892	113.929	123.921	115.233	123.194	105.585	109.772	111.044	111.422	114.539
ILMN_3128270	2010005J08Rik	123.894	123.739	117.818	116.118	125.502	119.961	118.697	121.403	123.965	115.823	118.158	117.306
ILMN_1226228	2010005J08Rik	480.707	410.248	174.344	176.476	263.182	230.44	247.587	236.737	176.732	164.153	159.353	152.549
ILMN_1219459	2010005J08Rik	157.509	150.745	117.124	120.483	124.386	120.113	124.287	126.13	109.819	118.104	111.62	122.803
ILMN_2488997	2010005O13Rik	301.002	311.013	302.633	343.96	365.421	399.322	364.362	380.78	284.443	225.099	200.859	190.331
ILMN_1247581	2010005O13Rik	124.482	117.822	123.6	119.344	121.068	117.751	115.514	125.89	122.308	114.849	112.752	121.393
ILMN_1252288	2010007H06Rik	111.875	116.23	110.274	113.803	113.688	110.9	113.401	120.145	116.416	114.361	115.077	116.406
ILMN_2662283	2010007H12Rik	1345.56	1085.85	1175.14	1056.99	1149.08	1169.93	1219.28	1197.42	1173.78	1118.36	1190.78	1218.48
ILMN_1227103	2010007H12Rik	600.291	473.674	485.27	427.413	516.411	473.075	491.569	526.394	442.936	509.699	555.498	616.233
ILMN_1220626	2010007K12Rik	221.796	301.27	248.356	216.144	220.999	239.908	161.01	140.158	223.575	186.459	190.446	227.933
ILMN_2629923	2010007L08Rik	116.902	117.492	127.214	113.201	121.567	117.908	121.68	122.84	119.598	134.467	123.547	128.715
ILMN_2738548	2010007L18Rik	232.31	217.442	179.586	225.765	207.815	194.829	208.775	173.036	283.87	342.554	273.359	251.07
ILMN_2616612	2010008E23Rik	140.555	148.211	153.853	133.886	142.382	145.839	142.545	149.476	145.798	146.881	140.231	144.009
ILMN_1251270	2010009J12Rik	1090.18	1162.41	844.142	794.953	743.029	729.648	755.739	817.085	1106.29	1105.45	889.731	960.316
ILMN_2702016	2010011I20Rik	139.758	138.881	124.495	127.739	134.867	124.38	126.149	126.93	149.41	142.874	141.633	154.439
ILMN_2748300	2010012O05Rik	117.967	108.695	126.971	113.952	120.805	114.494	120.133	123.813	139.26	137.81	116.811	132.767
ILMN_1256124	2010013E09Rik	112.696	108.584	116.448	112.406	114.023	109.017	116.68	108.183	115.016	116.566	105.786	120.417
ILMN_1249677	2010015J01Rik	130.029	136.173	142.933	134.765	131.346	134.233	142.681	139.701	146.285	136.576	131.822	141.954
ILMN_3162434	2010015L04Rik	117.963	129.958	118.199	119.602	122.487	125.198	121.216	122.836	118.373	116.346	117.827	122.75
ILMN_1239523	2010015P12Rik	217.176	255.627	252.824	251.918	273.272	323.769	233.251	232.884	193.137	202.437	194.466	212.084
ILMN_2520264	2010016I18Rik	113.98	110.752	108.71	120.916	120.718	119.801	111.744	121.843	111.285	104.2	101.557	122.359
ILMN_2670427	2010100O12Rik	561.41	457.652	774.676	779.294	761.727	840.432	760.712	785.33	616.708	562.326	514.084	465.617
ILMN_1228094	2010100O12Rik	132.282	122.361	132.711	125.779	125.438	124.889	122.781	133.383	121.296	114.08	122.397	111.305
ILMN_2612627	2010106E10Rik	120.826	122.382	116.783	106.138	124.675	113.126	116.405	114.13	118.626	110.609	120.436	120.636
ILMN_1258638	2010106G01Rik	116.23	124.396	115.873	110.09	115.624	119.333	113.508	110.764	124.921	113	125.435	121.499
ILMN_1252689	2010106G01Rik	135.972	126.907	125.316	139.647	142.41	127.217	130.636	129.975	118.714	128.671	140.274	148.092
ILMN_2914347	2010106G01Rik	112.057	119.848	117.171	105.919	105.542	113.166	113.342	114.2	112.112	116.173	110.879	125.294
ILMN_1239677	2010107E04Rik	9251.14	8224.41	7965.57	7374.46	8420.19	8420.19	8482.96	8073.78	11024.1	11439	10848.4	9947.32
ILMN_2520710	2010107G12Rik	131.681	125.382	119.511	125.898	115.724	119.025	127.324	127.719	116.837	130.081	119.268	119.294
ILMN_2975295	2010107G12Rik	213.416	142.788	130.237	124.639	134.568	120.054	134.934	134.471	122.911	122.009	119.906	120.682
ILMN_2803564	2010107G23Rik	127.741	118.751	115.361	115.845	129.282	114.268	120.156	114.394	116.671	116.466	124.466	120.162
ILMN_2669608	2010107H07Rik	947.31	931.923	1217.86	1159.52	1008.63	1272.69	954.704	1294.49	875.042	884.03	800.745	785.193
ILMN_2598981	2010109A12Rik	113.652	114.517	128.194	114.515	113.757	116.671	116.245	125.827	122.247	121.773	129.498	107.635
ILMN_2436984	2010109I03Rik	112.131	116.44	105.007	113.479	113.504	113.322	120.477	115.179	118.342	112.702	115.126	119.608
ILMN_2617977	2010109I03Rik	108.59	112.518	116.173	108.43	113.627	114.475	106.311	114.395	115.22	113.905	118.042	113.592
ILMN_2595921	2010109K11Rik	113.613	102.521	107.385	118.932	108.07	121.874	111.786	109.85	113.229	113.6	108.878	113.76
ILMN_2443980	2010110I21Rik	120.397	118.877	115.861	114.322	119.348	113.477	109.787	108.474	113.815	110.942	122.109	113.174
ILMN_2492936	2010110K16Rik	265.005	289.806	295.165	338.191	287.079	342.174	310.115	276.383	357.512	384.352	365.885	323.073
ILMN_2696163	2010110P09Rik	99.1003	117.387	108.87	110.048	103.929	107.954	114.921	106.619	110.09	118.012	116.419	110.458
ILMN_2623255	2010111I01Rik	118.314	118.486	118.638	127.604	120.223	111.056	113.309	113.09	119.907	114.736	124.829	107.959
ILMN_2838372	2010111I01Rik	389.892	404.686	375.707	291.624	356.024	330.756	360.652	295.892	251.845	296.347	332.323	328.763
ILMN_1233026	2010203O07Rik	147.558	154.335	132.22	142.419	150.962	146.016	144.137	136.322	165.697	181.674	176.476	153.871
ILMN_2522062	2010204K13Rik	217.982	193.765	226.38	197.991	251.165	245.632	228.729	218.814	135.386	135.535	132.596	127.401
ILMN_1246382	2010204K13Rik	1556.86	1344.52	1725.89	1692.26	1730.91	1689.4	1721.35	1717.4	458.17	418.516	320.379	299.143
ILMN_1224576	2010204K13Rik	107.176	110.545	113.871	115.265	112.971	116.121	116.031	114.416	114.355	111.036	110.213	107.318
ILMN_2746320	2010204N08Rik	121.222	113.094	108.912	117.29	115.822	119.395	110.849	112.184	117.037	117.104	116.505	115.761
ILMN_3139952	2010204N08Rik	111.669	116.157	120.609	112.048	111.278	113.071	115.874	130.458	110.877	116.494	115.572	115.632
ILMN_2514939	2010204O13Rik	139.571	148.927	140.729	128.544	133.276	127.281	131.295	136.811	132.329	144.462	154.471	172.7
ILMN_1242356	2010205O06Rik	185.27	201.052	166.761	176.189	161.14	182.221	146.674	145.747	209.253	220.232	179.486	172.01
ILMN_2702868	2010209O12Rik	116.398	125.406	125.82	121.973	115.639	134.803	110.892	125.876	120.717	130.461	123.32	121.535
ILMN_1245276	2010300C02Rik	113.321	122.228	111.376	117.501	131.185	117.564	115.496	116.072	116.882	115.515	107.295	114.594
ILMN_2546307	2010301N04Rik	133.239	139.94	144.422	144.161	150.177	138.778	129.541	139.678	134.663	133.894	138.853	132.082
ILMN_2869524	2010305A19Rik	238.271	230.978	180.084	218.984	196.72	204.674	208.818	215.147	246.69	293.466	288.97	255.2
ILMN_2770438	2010305A19Rik	155.309	141.714	138.119	145.125	133.966	146.243	133.804	127.692	147.899	176.337	163.974	146.687
ILMN_1213090	2010305C02Rik	153.494	136.393	150.658	182.039	146.72	160.496	144.716	140.657	161.573	161.849	184.448	167.545
ILMN_2657682	2010308M01Rik	116.759	112.27	111.769	115.934	104.368	123.677	119.071	120.04	121.667	117.584	116.057	117.917
ILMN_2642188	2010309E21Rik	113.458	117.968	110.324	113.37	114.135	115.877	101.598	115.296	104.2	106.978	112.856	114.806
ILMN_2648047	2010309E21Rik	562.862	403.977	597.049	501.614	496.818	432.469	512.525	397.054	630.81	572.282	536.412	430.038
ILMN_1236481	2010309J24Rik	341.774	276.919	309.154	277.812	339.103	285.661	287.351	230.623	311.992	306.468	302.35	271.502
ILMN_1239234	2010309L07Rik	931.636	976.149	737.312	813.222	777.682	826.076	866.805	796.602	1267.99	1138.61	1140.78	1143.23
ILMN_1241035	2010311D03Rik	636.632	641.623	831.065	833.454	866.985	801.407	932.366	945.103	682.624	540.851	629.015	650.624
ILMN_1213034	2010312A17Rik	160.156	172.616	156.252	143.994	147.682	136.094	137.579	140.678	158.269	149.272	149.868	162.491
ILMN_1237803	2010313D22Rik	200.657	247.754	237.64	221.88	206.676	206.227	209.82	191.038	249.86	155.978	321.474	286.554
ILMN_1218312	2010317E24Rik	616.491	523.73	606.233	450.162	578.145	519.128	633.244	506.263	716.613	581.569	536.203	580.006
ILMN_2475211	2010320M18Rik	254.904	270.581	266.055	271.551	260.219	304.314	259.903	287.552	282.454	303.107	229.761	231.899
ILMN_2423249	2010321I05Rik	554.289	527.565	643.235	567.514	566.175	618.979	529.68	478.676	554.289	694.844	347.365	455.845
ILMN_3124226	2010321M09Rik	513.789	484.94	586.795	478.307	446.429	495.196	525.512	457.928	418.601	473.573	510.279	491.569
ILMN_1217039	2010321M09Rik	752.026	620.714	692.866	800.533	665.056	635.897	770.091	601.312	769.574	736.143	945.103	730.676
ILMN_2488532	20198505_4692_rc	114.652	117.742	101.663	112.193	114.198	113.14	114.016	111.642	116.28	115.757	118.274	110.933
ILMN_2436736	20198505_5605	118.256	123.915	137.361	115.08	112.075	120.219	126.502	116.903	128.775	114.236	120.481	114.153
ILMN_2448279	21716071_3233_rc	119.33	127.193	123.056	126.529	132.182	122.034	128.212	115.839	123.29	125.27	127.329	117.448
ILMN_2477833	21716071_6081_rc	112.959	121.361	117.625	123.499	116.858	113.866	112.09	109.408	123.723	116.363	119.185	120.035
ILMN_2678637	2200001I15Rik	1212.96	1004.38	961.904	784.394	614.638	614.944	760.93	684.385	1209.15	1591.35	3987.91	3758.67
ILMN_2447216	2200001K16Rik	123.571	129.804	141.741	125.42	130.142	135.84	122.342	132.387	126.96	124.396	126.323	136.787
ILMN_2418811	2200002D01Rik	181.286	150.238	338.428	327.539	361.949	370.392	378.516	366.832	135.484	123.146	127.666	130.737
ILMN_2670295	2200002J24Rik	119.647	117.142	112.24	112.257	113.107	112.258	115.059	110.363	115.51	131.16	116.009	115.771
ILMN_1256157	2200002K05Rik	127.514	119.992	111.803	123.962	122.842	127.602	131.073	125.424	121.973	112.427	131.144	119.636
ILMN_2547840	2200005K02Rik	140.525	151.45	155.705	136.338	150.056	147.19	134.284	129.301	137.214	145.223	127.576	136.811
ILMN_2710359	2210003I03Rik	109.672	117.049	117.449	113.927	108.373	112.304	118.714	117.223	117.785	122.087	105.687	114.994
ILMN_2429915	2210008F06Rik	115.025	123.694	121.894	125.152	138.441	120.947	123.597	122.924	119.223	130.299	118.343	128.692
ILMN_1214290	2210008N01Rik	126.244	132.619	152.294	157.938	140.11	152.9	142.979	149.516	129.71	115.27	142.134	142.829
ILMN_1244042	2210009F20Rik	104.781	111.336	111.949	114.498	113.253	102.487	111.973	120.388	113.818	112.054	104.546	107.48
ILMN_2441242	2210009G21Rik	140.403	123.751	113.892	122.206	138.623	127.454	123.927	139.574	140.635	136.26	134.728	130.187
ILMN_3072319	2210009G21Rik	120.955	145.459	128.047	124.626	140.496	130.282	121.016	114.234	128.089	128.987	119.487	120.617
ILMN_3151129	2210009G21Rik	124.096	130.101	123.37	115.363	109.165	126.883	122.588	126.926	132.128	125.697	125.643	129.076
ILMN_2776139	2210010B09Rik	187.248	174.908	158.006	169.456	164.405	161.592	156.367	157.441	184.751	187.248	185.148	230.148
ILMN_1223827	2210010B09Rik	142.561	131.994	138.3	126.574	127.494	137.851	139.023	133.623	131.734	135.76	135.386	143.855
ILMN_2684115	2210010C04Rik	109.059	121.504	118.217	119.244	113.358	124.235	111.193	113.973	112.512	126.86	117.854	118.254
ILMN_1229099	2210010C17Rik	123.522	124.465	127.048	126.119	131.641	120.942	125.831	127.008	141.264	136.625	145.106	145.021
ILMN_2599306	2210010L05Rik	128.894	108.475	111.067	117.658	111.064	110.276	107.718	116.916	108.954	112.938	112.737	112.627
ILMN_2612238	2210010L05Rik	124.213	135.76	116.53	128.579	130.291	121.912	126.131	125.087	127.302	123.169	126.892	126.356
ILMN_2752436	2210010N04Rik	158.801	153.072	157.927	142.492	150.756	150.786	143.8	175.342	172.534	179.892	157.132	193.194
ILMN_2767825	2210011C24Rik	249.554	260.164	300.172	304.106	284.267	300.833	295.819	295.722	138.409	148.521	176.512	194.217
ILMN_1232391	2210011G09Rik	164.22	157.717	169.745	179.843	185.429	195.105	194.855	201.629	193.021	174.258	170.21	165.522
ILMN_1228812	2210012C09Rik	116.357	115.279	124.42	114.963	112.933	115.856	114.73	115.523	109.58	108.764	112.529	116.876
ILMN_1244534	2210012C09Rik	109.103	115.681	112.664	118.122	118.123	125.979	115.741	122.27	119.017	124.108	117.475	115.694
ILMN_2615110	2210012G02Rik	128.124	118.392	113.397	118.063	123.247	115.631	110.826	111.978	116.104	117.863	125.61	135.961
ILMN_2751248	2210012G02Rik	135.52	146.128	137.624	147.003	135.487	144.876	132.432	153.847	127.269	131.46	132.02	134.388
ILMN_1247919	2210012G02Rik	112.542	111.881	109.603	116.303	105.932	120.954	122.994	118.258	122.761	119.971	110.951	115.051
ILMN_1226642	2210012G02Rik	127.579	128.412	122.935	120.596	130.027	125.129	133.948	125.25	126.456	134.034	134.964	133.752
ILMN_2769893	2210013K02Rik	385.577	494.499	424.342	391.894	399.39	392.807	375.919	395.514	371.492	336.573	453.283	455.166
ILMN_2750864	2210013O21Rik	1352.93	1474.27	1396.55	1546.77	1340.21	1555.24	1302.79	1407.88	1102.53	1230.24	1166.16	1129.09
ILMN_2511327	2210015D19Rik	195.028	200.437	181.077	191.505	160.029	186.797	176.643	196.242	198.557	182.78	221.224	191.663
ILMN_1259535	2210015D19Rik	249.986	227.663	207.815	192.248	190.859	193.048	223.281	197.187	255.483	223.855	242.159	239.803
ILMN_2544510	2210015D19Rik	119.058	126.139	114.666	110.166	121.708	117.009	125.554	116.124	120.997	126.641	120.717	119.726
ILMN_2548379	2210015K02Rik	292.992	316.99	277.384	272.934	331.348	296.916	310.811	312.818	346.173	340.468	494.654	459.715
ILMN_1238628	2210016F16Rik	162.875	148.322	174.611	190.898	179.194	170.26	198.73	163.527	175.676	178.094	212.636	178.473
ILMN_1251123	2210016L21Rik	123.189	120.679	126.568	129.259	128.742	120.235	125.369	113.981	126.254	114.33	137.188	134.912
ILMN_1247760	2210016L21Rik	324.118	329.639	301.823	300.439	300.125	369.943	245.399	340.257	322.166	344.068	223.466	238.652
ILMN_2622891	2210016L21Rik	269.789	373.723	323.111	332.742	308.723	328.284	264.381	315.442	322.985	333.731	221.856	246.978
ILMN_2548302	2210017A09Rik	118.392	118.462	123.12	112.533	120.604	125.609	123.622	127.595	116.543	116.15	114.557	120.63
ILMN_2447538	2210018M11Rik	1857.79	2319.08	2272.13	1960.03	1969.97	1913.24	1701.77	1602.04	1572.44	1350.05	1941.16	2081.44
ILMN_2521686	2210018M11Rik	202.415	196.467	185.081	197.006	181.256	167.729	186.478	179.048	164.879	186.644	185.016	204.461
ILMN_1253453	2210018M11Rik	260.276	234.484	299.873	254.642	255.627	236.837	254.07	240.02	219.7	197.402	240.046	248.476
ILMN_1248831	2210019E14Rik	155.757	143.733	137.169	146.969	145.437	163.123	152.325	170.45	150.399	141.576	153.734	162.727
ILMN_2643326	2210020M01Rik	118.756	120.651	120.705	114.456	115.694	112.962	115.585	112.95	108.115	116.486	107.269	112.79
ILMN_2778076	2210021J22Rik	126.931	123.981	138.251	132.85	124.947	127.841	126.341	122.776	135.25	125.777	129.487	131.504
ILMN_2781118	2210021J22Rik	227.543	269.883	224.606	199.661	205.67	219.414	196.511	233.128	239.946	229.73	279.609	272.527
ILMN_1260322	2210022J03Rik	134.652	124.361	127.162	122.054	130.533	124.776	128.037	119.935	129.394	136.336	128.698	115.384
ILMN_2895284	2210023G05Rik	102.487	114.121	111.543	112.918	110.967	116.693	118.237	117.534	116.159	109.804	120.195	124.754
ILMN_1247906	2210023G05Rik	114.107	123.196	124.825	130.504	122.673	130.133	121.201	112.842	113.573	118.478	118.665	122.018
ILMN_2430051	2210037E17Rik	124.786	123.953	127.843	126.834	134.275	130.92	138.903	125.997	128.954	137.961	131.352	118.257
ILMN_2809656	2210038L17Rik	137.046	130.436	123.871	137.395	130.334	130.787	124.07	142.336	126.09	124.401	128.22	117.263
ILMN_2466574	2210038L17Rik	122.431	119.28	121.064	118.169	124.304	118.214	116.47	116.939	118.994	119.95	119.449	119.996
ILMN_2551902	2210039O17Rik	168.21	154.599	150.492	154.907	161.824	149.042	173.024	167.864	188.084	175.602	185.203	191.366
ILMN_2606641	2210403N09Rik	125.662	127.724	124.281	124.557	115.278	125.213	118.852	120.741	134.673	118.183	136.196	133.921
ILMN_1255591	2210404I19Rik	117.241	122.628	114.161	115.868	123.071	125.305	113.864	115.492	114.124	114.192	134.469	123.676
ILMN_2648317	2210404O07Rik	127.483	129.088	128.391	126.77	128.276	125.168	131.144	125.135	120.225	125.792	114.32	116.472
ILMN_2480480	2210404O09Rik	122.02	125.732	120.647	122.062	108.318	116.464	117.265	119.131	116.959	120.208	112.101	122.982
ILMN_1247001	2210406O10Rik	109.23	108.467	117.46	113.238	108.609	113.01	116.422	106.56	112.828	108.302	105.987	109.603
ILMN_1226767	2210407C18Rik	119.512	116.905	130.477	119.076	118.881	119.173	125.252	117.149	121.832	117.857	118.492	125.798
ILMN_2544572	2210407N10Rik	176.931	168.61	191.401	187.83	184.258	189.361	201.218	192.283	211.284	223.157	201.872	234.304
ILMN_2483811	2210408F11Rik	287.593	263.855	395.228	403.874	356.149	379.001	384.183	350.096	567.984	454.026	397.386	387.044
ILMN_2455904	2210408F21Rik	113.899	116.078	120.178	118.944	117.808	116.424	116.889	114.986	116.945	118.784	115.085	114.935
ILMN_2587929	2210408I21Rik	153.934	140.635	170.049	157.28	143.513	134.641	149.345	140.258	143.641	134.093	134.597	157.138
ILMN_2650144	2210408I21Rik	113.6	115.662	115.78	115.445	119.786	109.644	126.209	111.523	116.504	112.999	109.023	117.998
ILMN_2668086	2210408O09Rik	125.765	115.137	115.793	115.869	116.481	115.948	114.69	112.497	122.77	118.895	122.174	115.626
ILMN_2544543	2210409B11Rik	109.292	111.672	119.474	117.353	117.764	115.358	112.207	109.507	106.333	114.482	113.939	111.578
ILMN_2630530	2210409D07Rik	114.902	115.27	123.972	114.22	115.843	121.679	116.837	115.709	111.965	120.983	114.77	118.448
ILMN_1253307	2210409F01Rik	132.656	119.78	128.87	123.023	126.872	124.042	120.334	115.29	117.213	123.785	126.7	129.398
ILMN_2544533	2210409H10Rik	108.638	117.026	127.43	121.75	115.045	113.141	114.078	117.106	108.293	111.118	120.836	109.312
ILMN_1239137	2210410D02Rik	133.602	152.369	125.141	131.515	122.71	127.629	123.53	128.866	153.055	150.649	165.413	170.556
ILMN_2515830	2210410E06Rik	259.582	301.179	333.416	406.752	377.733	446.157	368.924	375.09	476.543	475.352	380.335	365.343
ILMN_2469946	2210411A11Rik	114.207	113.803	116.729	121.052	109.53	113.904	111.231	117.081	120.754	117.467	121.447	119.736
ILMN_2736690	2210411K11Rik	1155.01	1019.02	1734.08	1679.06	1843.07	1626.65	1543.15	1588.27	656.896	710.83	407.17	338.242
ILMN_1217822	2210412D01Rik	400.819	365.778	249.18	286.328	269.638	268.457	307.073	246.463	380.52	392.285	537.068	641.548
ILMN_1213261	2210412E05Rik	148.294	130.198	120.847	128.098	130.513	121.07	129.256	130.008	124.259	122.066	127.935	118.151
ILMN_2518312	2210414B05Rik	107.859	114.983	113.479	120.067	107.808	102.299	115.829	111.394	112.009	119.6	118.323	119.574
ILMN_2523958	2210414H16Rik	124.315	119.593	136.895	122.742	126.541	122.286	118.454	119.078	124.69	121.267	122.554	125.377
ILMN_1241919	2210414H16Rik	127.939	125.476	117.218	128.622	111.893	115.566	120.104	130.813	117.624	117.427	119.602	128.834
ILMN_1227061	2210415F13Rik	112.222	122.892	116.363	123.279	127.505	120.057	109.519	121.27	107.941	119.75	114.662	116.549
ILMN_1229414	2210416O15Rik	118.422	108.109	115.624	120.127	116.319	108.747	114.037	118.818	120.548	119.158	118.88	117.948
ILMN_2594066	2210417D09Rik	120.214	129.181	147.113	133.066	132.047	127.816	139.142	127.146	124.282	126.287	135.961	120.691
ILMN_1259402	2210418B03Rik	110.987	117.765	117.757	118.765	104.803	111.17	115.712	112.624	108.135	117.301	107.196	107.476
ILMN_1257980	2210418G03Rik	122.696	123.375	124.311	133.679	116.256	117.655	119.575	109.957	115.997	110.734	120.209	118.923
ILMN_2524545	2210418G03Rik	124.481	133.254	130.474	138.022	131.023	135.546	117.563	141.458	132.969	117.764	122.365	140.505
ILMN_2473357	2210418H06Rik	162.335	177.225	201.469	183.276	193.374	169.558	178.485	185.9	156.552	139.394	156.345	180.113
ILMN_2745665	2210418O10Rik	112.565	105.817	110.552	110.253	107.935	109.741	112.845	108.663	113.722	111.377	117.611	108.056
ILMN_3129372	2210418O10Rik	2439.85	2709.2	2415.35	2346.63	2056.71	2186.03	2257.79	2105.63	3521.27	3413.9	3120.7	3493.66
ILMN_1246449	2210419D22Rik	890.957	902.812	798.893	853.516	955.083	899.122	902.812	819.672	1024.25	640.401	890.05	1108.72
ILMN_2498888	2210420J11Rik	127.87	116.384	110.385	109.686	110.826	109.411	115.737	108.191	111.073	118.526	119.383	111.451
ILMN_2499470	2210420N10Rik	112.049	116.783	115.816	120.095	109.952	118.978	124.663	116.824	115.17	121.293	120.87	116.382
ILMN_2475155	22164589_5684_rc	114.349	118.744	110.662	114.067	118.178	113.317	117.442	123.913	116.984	118.267	111.846	119.015
ILMN_2506479	221973_54	117.02	123.152	116.862	106.443	115.131	112.798	107.025	113.714	119.835	111.205	110.913	126.313
ILMN_2420550	221973_54_rc	114.307	113.921	121.795	113.27	119.182	113.992	117.74	110.212	114.288	107.804	115.914	113.067
ILMN_3119914	2300002D11Rik	173.733	181.208	173.746	165.871	179.879	165.176	172.518	170.176	176.889	186.252	259.682	197.136
ILMN_1253600	2300002D11Rik	125.098	123.94	123.758	119.051	118.822	110.277	121.956	121.666	127.023	119.714	129.122	127.268
ILMN_2683656	2300002M23Rik	126.577	115.188	125.856	119.976	112.063	120.353	118.262	126.52	134.961	123.753	131.77	132.927
ILMN_2678745	2300004C15Rik	443.503	414.79	359.644	379.828	399.091	448.934	375.707	388.76	357.426	499.756	362.596	403.657
ILMN_2700364	2300005B03Rik	112.836	126.356	120.85	108.405	114.907	108.213	111.28	110.337	110.549	110.23	113.914	117.111
ILMN_1244338	2300006M17Rik	120.875	125.59	114.793	119.846	107.536	118.064	119.632	113.865	117.959	123.763	136.331	112.651
ILMN_2934917	2300006N05Rik	116.039	114.455	113.391	116.369	111.897	118.025	108.14	110.372	106.722	112.937	114.76	109.737
ILMN_2614202	2300006N05Rik	123.763	123.28	125.869	112.775	111.154	118.751	109.937	123.232	109.34	119.406	121.429	114.934
ILMN_2546104	2300008H03Rik	303.279	252.103	315.898	360.325	312.691	294.084	319.298	358.454	237.05	265.982	256.94	292.685
ILMN_1225386	2300009A05Rik	170.804	174.107	168.105	174.853	161.427	190.446	175.484	160.827	233.924	229.883	248.629	245.717
ILMN_2799667	2310001A20Rik	367.606	454.59	434.061	418.365	398.965	398.036	391.144	384.132	439.026	417.921	595.384	504.347
ILMN_1232900	2310001H12Rik	670.008	696.389	745.112	691.826	674.776	633.244	632.161	582.574	610.589	556.734	529.927	527.233
ILMN_2687845	2310001H12Rik	123.771	122.32	131.352	116.796	117.281	124.442	121.28	124.557	124.858	126.685	122.671	117.789
ILMN_2720620	2310001H12Rik	315.757	298.418	276.277	315.615	278.932	324.739	259.582	263.515	313.727	332.896	233.05	213.912
ILMN_2637165	2310001H17Rik	112.791	113.254	117.88	112.541	128.315	119.562	120.843	112.14	162.232	124.484	123.603	115.753
ILMN_1250154	2310001H18Rik	132.669	108.892	103.574	106.062	115.306	106.006	111.174	103.68	112.679	116.167	109.614	115.091
ILMN_1219821	2310001K24Rik	115.124	119.649	121.792	111.123	112.421	122.952	116.945	124.294	117.042	113.941	116.418	122.733
ILMN_2748328	2310001L23Rik	117.918	123.114	126.591	125.229	116.117	122.169	131.008	125.817	107.849	134.311	124.221	135.438
ILMN_1221687	2310002A08Rik	120.488	125.72	124.766	125.94	120.904	124.769	132.185	122.379	125.443	124.13	118.277	126.338
ILMN_2511867	2310002B06Rik	761.118	764.54	746.231	723.926	810.227	691.561	683.676	704.002	761.118	605.657	764.54	658.569
ILMN_2511868	2310002B06Rik	769.843	859.422	811.687	740.53	801.56	733.314	715.17	725.114	786.385	619.513	802.24	675.002
ILMN_2901363	2310002B06Rik	134.504	141.094	130.276	143.259	135.665	125.262	134.854	131.339	148.977	134.934	126.678	133.956
ILMN_2770748	2310002B14Rik	116.382	118.038	112.344	114.65	116.966	118.605	112.29	109.851	114.025	115.333	113.652	111.175
ILMN_2796595	2310002B14Rik	113.682	114.639	113.135	108.657	102.487	112.672	113.486	113.912	112.71	124.678	110.684	112.52
ILMN_2470876	2310002D06Rik	100.24	116.773	107.727	105.072	108.114	115.923	114.751	108.045	109.539	113.11	102.696	104.151
ILMN_2706468	2310002F18Rik	207.945	225.545	147.742	167.48	160.635	161.179	173.017	151.695	258.601	242.806	240.737	269.182
ILMN_2892211	2310002J15Rik	117.541	108.35	127.328	110.851	123.195	121.57	118.316	116.631	114.185	107.257	109.414	107.977
ILMN_2465544	2310002J21Rik	113.324	126.395	111.972	114.121	106.526	114.853	110.942	115.236	112.547	113.778	111.263	108.655
ILMN_1214119	2310002L09Rik	121.923	116.339	117.104	115.143	110.373	123.375	108.418	122.418	114.257	120.657	115.638	114.827
ILMN_2742813	2310002L13Rik	115.821	104.727	104.207	115.339	117.059	114.482	115.282	112.343	115.073	113.437	105.225	123.765
ILMN_2730729	2310003C23Rik	833.091	662.096	655.022	533.606	649.726	521.737	665.876	527.565	505.674	671.375	533.36	560.567
ILMN_1244393	2310003C23Rik	1642.33	1254.14	1514.43	1095.97	1481.43	1163.57	1492.82	1335.28	1001.61	1126.06	827.663	927.561
ILMN_1257360	2310003F16Rik	3955.93	3573.21	3731.75	4025.42	4404.08	4081.32	4047.01	3524.3	3341.33	3265.94	3014.86	2703.65
ILMN_1238640	2310003H01Rik	493.39	411.931	521.987	460.715	460.539	371.64	490.731	407.881	438.765	314.635	449.16	452.644
ILMN_2753941	2310003L06Rik	105.5	110.696	110.04	109.278	110.338	111.363	103.698	110.694	109.329	111.427	113.826	111.636
ILMN_1216813	2310003L22Rik	171.057	146.576	129.943	116.26	129.353	138.183	138.384	127.777	225.17	176.837	277.196	238.345
ILMN_2747677	2310003L22Rik	437.089	461.9	384.076	428.666	360.468	377.478	408.148	438.295	449.708	446.541	509.699	630.462
ILMN_1214024	2310003M01Rik	116.444	112.369	106.39	114.096	117.02	119.014	114.968	106.796	110.287	127.871	115.775	112.525
ILMN_2594567	2310003P10Rik	123.935	123.633	113.306	127.069	129.38	148.763	131.494	132.376	124.125	125.504	119.863	139.207
ILMN_1225234	2310004H21Rik	156.475	196.511	165.909	149.516	126.651	140.281	136.655	144.433	164.584	155.616	177.642	188.949
ILMN_1245869	2310004I03Rik	161.13	166.624	169.358	181.8	180.93	188.928	187.248	188.294	250.929	189.676	194.194	181.385
ILMN_1226476	2310004I24Rik	433.418	414.355	431.943	411.074	456.58	403.723	425.606	375.82	390.561	355.959	332.257	314.786
ILMN_2777175	2310004N11Rik	775.533	906.433	1210.54	1342.26	1049.73	1212.03	1132.86	1226.14	872.756	684.737	973.226	1006.23
ILMN_2693587	2310004N24Rik	297.901	274.229	281.238	259.479	280.739	278.913	291.207	309.343	256.139	302.219	245.399	233.947
ILMN_2477527	2310005C01Rik	130.193	125.544	125.927	126.48	127.179	128.98	131.997	122.871	136.293	130.745	190.549	225.476
ILMN_2733753	2310005E10Rik	520.91	501.252	711.411	622.485	689.892	716.371	626.353	637.097	924.977	921.141	559.869	601.777
ILMN_2616422	2310005E10Rik	186.442	190.069	213.612	190.206	192.849	189.752	186.706	248.712	209.999	238.23	190.911	193.765
ILMN_1222852	2310005E17Rik	109.405	117.441	118.49	125.496	126.548	113.277	125.257	121.841	124.629	122.686	115.897	120.085
ILMN_1257831	2310005G13Rik	117.195	112.974	117.747	107.51	103.49	107.103	113.61	125.07	122.02	115.05	129.452	108.328
ILMN_2490820	2310005L22Rik	1303.77	2011.63	1541.55	1203.11	1141.99	1284.2	1060.53	1083.48	1139.88	1180.81	1035.3	1209.15
ILMN_2730249	2310005N01Rik	262.03	247.192	247.797	250.714	247.371	233.251	236.656	244.339	228.323	292.734	241.525	264.44
ILMN_2693258	2310005N03Rik	356.22	344.273	277.695	283.405	315.524	300.026	298.626	259.273	228.785	295.671	314.874	321.771
ILMN_2709179	2310005P05Rik	119.264	116.354	116.026	113.776	111.922	115.975	119.167	105.882	119.001	123.47	113.526	106.806
ILMN_1257248	2310006J04Rik	106.454	116.794	115.656	115.855	119.598	130.318	110.965	111.161	108.699	112.161	119.903	109.261
ILMN_1259209	2310006M14Rik	119.397	112.398	116.245	112.813	112.887	112.793	120.238	121.564	124.366	121.349	117.646	116.909
ILMN_1222196	2310007A19Rik	140.85	127.161	131.457	126.158	130.845	144.778	136.608	141.422	134.819	133.71	137.02	143.149
ILMN_2767039	2310007B03Rik	131.036	128.587	218.432	221.94	315.013	258.309	339.482	300.334	115.892	117.007	117.225	118.269
ILMN_1217065	2310007D09Rik	449.001	364.756	389.644	358.205	350.788	310.545	358.662	362.872	366.61	439.162	425.797	468.467
ILMN_2941749	2310007F04Rik	123.461	124.431	125.827	127.699	117.81	115.662	131.255	126.314	113.989	121.109	121.676	120.248
ILMN_1227353	2310007F21Rik	180.705	188.256	183.666	189.676	179.677	168.669	168.749	180.653	168.61	202.094	171.628	179.892
ILMN_1238583	2310007F21Rik	738.987	700.986	662.618	664.796	737.312	701.41	712.031	730.676	664.456	729.807	605.657	637.69
ILMN_2892904	2310007F21Rik	279.492	286.199	268.151	322.76	280.252	294.697	337.224	278.857	268.821	290.692	301.823	271.318
ILMN_1237606	2310007G05Rik	595.491	500.769	710.376	610.709	596.922	663.824	723.257	815.755	586.903	1031.82	372.526	462.135
ILMN_1230604	2310007H09Rik	143.23	136.763	157.88	150.581	155.309	161.604	142.116	164.744	610.911	726.258	465.115	443.503
ILMN_2600720	2310007H09Rik	177.243	150.438	179.843	173.632	194.016	177.789	175.641	174.928	825.822	1143.57	667.477	721.682
ILMN_2596403	2310007L24Rik	115.56	108.836	113.294	114.909	112.497	114.312	107.183	112.108	108.073	113.07	106.09	112.803
ILMN_2465905	2310007O11Rik	1880.51	1691.11	1942.76	1721.35	1780.89	1590.41	1886	1483.09	1623.3	1645.27	1696.31	1762.54
ILMN_2964816	2310008H04Rik	225.375	201.731	233.111	183.621	188.382	198.354	216.655	227.433	200.568	184.897	193.214	214.237
ILMN_2699624	2310008H09Rik	461.155	395.394	566.565	489.858	558.499	445.488	551.223	560.567	356.024	464.416	398.293	321.105
ILMN_1225520	2310008H09Rik	1164.81	1097.28	1584.94	1209.69	1509.47	1053.68	1460.08	1027.53	862.247	852.227	989.656	842.384
ILMN_1216777	2310008I22Rik	235.6	237.009	256.973	253.098	254.904	261.601	284.109	301.002	231.77	234.039	192.166	209.37
ILMN_2904961	2310008M10Rik	3210.78	2731.11	4166.26	3530.73	4324.87	3606.66	4383.02	3308.18	4308.1	4145.57	3856.3	3806.35
ILMN_2436608	2310009A05Rik	1060.53	1005.19	1359.22	986.63	1162.82	1072.85	1239.88	1083.88	1334.18	1261.36	1089.67	1133.48
ILMN_1229684	2310009B15Rik	628.217	598.425	454.839	456.297	515.719	590.255	499.603	566.898	503.481	607.458	462.65	474.262
ILMN_2669361	2310009E04Rik	258.21	269.052	241.902	287.903	258.175	321.648	271.551	308.967	292.781	277.654	179.428	162.002
ILMN_2999158	2310009E04Rik	113.699	114.701	113.349	110.871	115.72	114.894	114.317	110.158	111.695	110.696	108.446	116.167
ILMN_2696360	2310010B21Rik	171.162	154.233	142.699	156.856	158.701	144.212	147.831	142.595	176.773	165.58	218.578	194.855
ILMN_2454339	2310010J17Rik	137.6	142.657	114.736	128.671	122.46	122.69	121.566	123.325	138.977	136.288	132.669	133.707
ILMN_2759380	2310010M20Rik	116.776	107.849	119.739	123.355	117.186	113.207	117.152	120.976	125.155	118.385	118.531	129.583
ILMN_1225951	2310011E23Rik	113.361	122.421	129.689	115.691	124.466	117.665	122.238	112.277	119.889	120.718	116.271	116.899
ILMN_1249219	2310011G17Rik	199.133	186.269	205.772	198.141	195.257	192.589	197.006	178.224	248.563	242.06	229.289	242.159
ILMN_1219918	2310011J03Rik	153.468	148.258	172.491	154.225	174.434	172.725	198.239	189.98	165.628	188.194	176.917	167.511
ILMN_1227110	2310014B11Rik	137.986	135.101	146.521	131.379	137.609	126.414	134.309	133.083	137.547	135.021	141.714	147.828
ILMN_2423372	2310014D11Rik	226.584	251.196	223.524	196.959	201.001	204.566	261.375	251.918	270.364	268.612	189.864	201.218
ILMN_1249753	2310014F06Rik	128.643	138.047	162.409	144.372	140.443	149.892	158.652	156.868	123.301	135.61	135.393	126.032
ILMN_2470889	2310014G06Rik	572.788	292.007	380.817	320.891	408.677	323.162	416.113	376.924	894.151	1094.27	723.257	638.817
ILMN_1252831	2310014H01Rik	2071.6	1351.35	3043.09	2435.66	2561.38	2139.86	3539.73	2834.63	977.333	1064.7	1039.99	887.266
ILMN_1227487	2310014L17Rik	117.634	119.291	118.928	118.946	119.509	123.432	124.055	125.557	121.339	117.375	123.65	121.177
ILMN_2946672	2310014L17Rik	144.212	131.548	146.507	136.625	149.34	154.253	139.324	147.911	159.193	144.422	147.129	143.373
ILMN_1214410	2310014L17Rik	122.082	113.38	114.157	122.062	124.165	111.045	122.098	122.046	133.838	122.775	131.357	121.684
ILMN_1222922	2310015A05Rik	117.943	132.879	120.864	123.332	122.821	128.502	126.886	122.733	119.643	117.336	114.217	127.134
ILMN_1239536	2310015A05Rik	106.97	120.571	126.604	122.157	119.526	122.232	121.475	125.151	113.501	118.219	125.834	118.95
ILMN_2449107	2310015A05Rik	121.62	119.339	135.301	122.059	132.887	129.232	119.911	117.501	120.714	123.402	118.203	121.603
ILMN_1237693	2310015A05Rik	121.805	122.663	121.857	118.2	117.06	113.791	118.336	116.083	127.064	123.587	112.959	113.709
ILMN_2737747	2310015B20Rik	115.66	118.38	119.28	107.085	106.011	120.153	118.13	114.782	113.792	116.935	125.695	107.664
ILMN_2719897	2310015D24Rik	112.953	122.25	112.689	124.062	119.551	122.105	120.634	126.464	120.106	115.438	126.726	128.005
ILMN_2751732	2310015L07Rik	111.913	103.545	112.446	111.226	109.758	115.349	107.724	116.419	110.154	113.002	110.719	110.503
ILMN_2516672	2310015N21Rik	108.597	115.338	113.97	120.143	113.803	110.44	114.753	124.079	113.476	126.571	109.057	107.926
ILMN_1239221	2310016C08Rik	251.748	246.757	291.207	225.056	288.277	259.319	278.425	305.382	233.836	207.977	221.206	191.98
ILMN_2926198	2310016C08Rik	565.549	449.309	534.281	462.253	572.52	536.664	628.586	503.969	485.874	480.043	443.364	435.683
ILMN_2625854	2310016C16Rik	160.139	161.71	348.183	369.046	370.458	407.262	385.577	417.206	311.199	306.346	211.775	185.511
ILMN_2772950	2310016D23Rik	121.927	118.066	118.307	117.023	120.128	126.093	111.414	116.308	117.921	115.769	130.99	123.923
ILMN_1214401	2310016E02Rik	373.545	328.038	414.948	385.166	424.447	386.699	426.645	381.314	272.243	303.221	314.193	315.151
ILMN_2885293	2310016E02Rik	4347.52	3689.73	5012.57	4640.09	4837.77	4515.24	4841.72	4698.09	3808.93	4412.09	3736.92	3754.99
ILMN_2545897	2310016E02Rik	151.482	143.886	145.479	143.003	151.272	148.43	145.23	138.876	136.23	126.094	142.808	177.601
ILMN_1254063	2310016E02Rik	115.277	116.272	109.686	108.185	102.871	113.896	106.195	114.354	109.968	114.892	116.944	112.21
ILMN_1253948	2310016G11Rik	130.276	131.141	125.206	126.151	141.529	136.101	128.638	125.391	133.323	124.502	138.142	126.274
ILMN_1249408	2310016M24Rik	1442.26	1383.31	1254.49	1328.08	1325.17	1359.91	1220.88	1380.33	1500.13	1344.96	1468.45	1317.21
ILMN_1243835	2310020N23Rik	127.126	124.301	142.065	127.053	123.7	128.276	133.045	139.187	131.954	137.629	139.529	134.292
ILMN_1247771	2310021F11Rik	120.541	123.141	119.481	111.984	113.484	113.143	117.651	132.828	119.594	118.07	121.762	119.552
ILMN_2653590	2310021H06Rik	113.802	113.135	108.625	113.515	112.041	113.89	115.454	114.343	112.268	102.777	109.746	113.955
ILMN_1224900	2310021J05Rik	122.099	128.854	111.655	116.22	128.729	122.576	115.857	123.627	126.76	130.479	132.423	121.92
ILMN_1217926	2310021P13Rik	170.595	198.372	246.497	246.302	278.066	262.363	269.603	284.267	229.03	230.115	190.654	230.253
ILMN_3004931	2310022A10Rik	254.07	211.37	227.505	221.141	203.289	200.324	236.519	212.78	239.744	273.272	216.655	241.844
ILMN_1227904	2310022A10Rik	1545.59	1545.59	1470.84	1569.4	1260.96	1224.7	1497.57	1255.79	1410.68	1092.31	1702.74	1493.77
ILMN_1257333	2310022B05Rik	401.321	417.206	584.232	629.199	684.737	563.693	545.314	563.824	596.423	389.356	687.091	484.493
ILMN_1242680	2310022K01Rik	362.872	403.087	379.694	367.025	362.518	335.737	322.694	395.129	343.206	379.281	327.097	353.417
ILMN_1235574	2310022K01Rik	254.617	244.415	236.519	238.02	239.365	224.743	252.408	258.867	249.282	252.103	244.678	244.642
ILMN_1220776	2310022K11Rik	115.447	114.918	114.09	120.325	112.226	111.026	114.161	121.431	109.601	108.442	114.809	113.382
ILMN_1238389	2310022M17Rik	307.163	245.698	303.68	282.333	277.46	277.736	283.57	247.914	338.093	330.277	294.181	333.623
ILMN_1254565	2310022M17Rik	448.321	451.981	551.111	440.659	519.628	474.262	507.34	495.659	472.701	463.426	435.465	481.804
ILMN_2426115	2310024N18Rik	137.81	136.678	173.093	154.104	157.013	155.949	156.409	152.239	131.943	137.6	152.708	131.67
ILMN_2746438	2310026J01Rik	113.261	117.377	112.486	113.98	123.887	123.92	122.344	120.47	132.082	118.227	119.821	125.419
ILMN_2774917	2310026J01Rik	126.694	134.779	131.378	131.463	134.836	131.182	126.512	133.676	124.041	120.269	130.808	137.826
ILMN_2440183	2310028O11Rik	117.197	127.454	131.963	124.317	131.774	133.08	121.258	120.284	135.307	132.56	126.597	125.252
ILMN_2543991	2310030D15Rik	139.698	132.171	136.466	146.652	131.429	133.974	126.948	120.968	150.919	142.072	163.123	164.097
ILMN_2707595	2310030G06Rik	118.162	119.883	110.656	114.67	121.672	117.531	111.68	115.799	118.627	119.607	112.998	126.908
ILMN_2656042	2310030N02Rik	110.65	113.849	106.108	119.059	117.381	110.743	112.751	105.436	110.773	108.728	108.94	105.402
ILMN_1258242	2310031L18Rik	286.014	341.628	288.366	300.241	276.919	288.317	317.118	351.039	263.515	263.092	261.181	268.721
ILMN_2755434	2310031L18Rik	316.436	372.661	334.256	334.553	272.446	336.889	316.713	366.718	287.952	312.789	281.471	312.691
ILMN_2550291	2310032M22Rik	232.83	246.089	249.282	282.949	229.854	245.066	231.352	227.8	224.856	230.365	204.735	203.058
ILMN_1245238	2310033E01Rik	126.305	127.892	121.149	120.389	133.659	123.231	114.798	124.856	120.718	123.703	122.039	123.455
ILMN_2878161	2310033E01Rik	131.046	129.775	128.258	126.293	126.036	137.803	137.716	133.168	135.241	124.239	127.927	124.749
ILMN_1219840	2310033F14Rik	224.447	258.675	297.735	262.171	257.36	289.248	318.522	319.298	317.681	258.21	437.835	446.645
ILMN_2672959	2310033K02Rik	120.562	111.864	116.005	119.919	114.882	119.662	126.06	114.128	124.353	124.3	125.728	122.412
ILMN_2527817	2310033K02Rik	110.77	122.457	112.111	113.33	116.392	112.997	114.595	106.924	111.15	116.396	116.607	110.832
ILMN_2946899	2310033K02Rik	117.693	108.426	115.829	118.648	111.436	111.077	112.923	112.42	118.689	109.2	119.983	113.21
ILMN_2751887	2310033P09Rik	165.11	170.832	190.719	168.827	165.593	155.985	178.974	169.841	159.711	207.022	167.68	188.382
ILMN_1232120	2310033P09Rik	493.581	482.999	628.217	464.661	632.735	525.813	654.865	593.19	523.301	710.376	393.628	449.506
ILMN_1228500	2310034C09Rik	119.176	115.935	121.92	125.259	119.34	118.519	123.968	129.986	120.432	117.49	118.179	117.328
ILMN_2495006	2310034G01Rik	105.836	106.445	112.705	104.026	124.825	115.881	109.954	110.381	118.556	109.298	105.557	114.923
ILMN_2747839	2310035C23Rik	119.015	113.366	120.555	117.602	113.369	121.767	113.352	114.144	113.405	112.262	119.754	122.141
ILMN_2950683	2310035C23Rik	129.128	137.807	117.766	122.043	119.279	120.958	130.148	140.783	135.281	133.052	126.695	123.122
ILMN_2642411	2310035C23Rik	162.024	159.545	162.502	178.747	166.539	159.603	164.657	172.673	176.153	168.954	204.847	189.097
ILMN_2549458	2310035C23Rik	118.666	105.256	112.771	111.987	117.878	118.673	116.62	114.33	112.708	116.098	115.339	109.335
ILMN_2646771	2310035K24Rik	197.787	211.088	211.62	221.244	221.94	208.386	224.406	226.11	253.713	221.025	277.147	274.384
ILMN_2649478	2310036D04Rik	185.016	176.127	170.7	179.309	195.207	176.291	196.467	183.611	328.563	342.072	396.832	404.686
ILMN_1231096	2310036D22Rik	143.668	157.39	134.192	166.789	141.318	153.439	138.163	146.468	212.084	183.803	195.055	174.032
ILMN_1235858	2310036I02Rik	116.816	118.251	127.226	116.357	125.106	126.76	120.019	112.454	116.674	129.748	121.417	120.465
ILMN_2524489	2310036I02Rik	214.01	252.442	232.068	224.123	208.191	200.729	209.37	224.241	202.071	208.309	236.467	219.849
ILMN_1229716	2310036O22Rik	4107.27	4009.81	4187.85	3873.53	4101.1	3765.75	4571.06	3951.84	3001	3183.43	2980.03	3255.32
ILMN_2625058	2310037I24Rik	570.844	531.712	509.977	483.571	496.666	439.646	459.02	463.798	410.323	537.244	372.27	391.966
ILMN_2879506	2310037I24Rik	2941.6	3140.14	2791.08	2992.59	2750.25	2519.51	2419.79	2139.86	3043.09	2616.96	2731.11	2791.08
ILMN_1230221	2310037I24Rik	287.291	302.404	335.197	259.319	270.388	269.789	258.309	330.159	258.035	319.905	219.063	232.31
ILMN_2711229	2310037I24Rik	121.878	123.449	116.096	115.907	122.4	126.397	119.739	118.245	117.569	118.863	125.474	112.377
ILMN_2497293	2310038D14Rik	320.972	495.029	373.958	316.784	277.017	348.469	265.897	283.203	318.828	324.739	288.876	378.516
ILMN_2766762	2310038E17Rik	118.24	114.939	121.567	125.884	120.707	114.061	123.935	120.642	116.598	123.796	116.016	112.124
ILMN_1241347	2310039D24Rik	107.5	116.566	106.066	107.305	115.503	116.42	113.806	108.942	118.577	107.426	112.872	121.085
ILMN_2897214	2310039E09Rik	130.45	141.215	132.489	132.056	144.741	131.132	149.379	130.959	151.459	144.358	143.971	132.468
ILMN_2619836	2310039H08Rik	519.455	556.89	557.464	543.452	508.659	596.423	509.699	661.233	540.601	447.784	460.202	386.969
ILMN_2651831	2310039L15Rik	139.887	160.272	143.303	148.092	134.359	142.053	141.101	138.995	140.545	127.286	134.891	140.683
ILMN_1237485	2310040A07Rik	126.131	125.997	129.658	131.016	153.653	144.239	141.458	140.049	134.951	123.997	109.994	112.376
ILMN_2479977	2310040A07Rik	124.158	127.82	130.288	137.406	132.342	136.779	149.065	146.489	124.641	138.836	121.009	133.776
ILMN_2594468	2310040A13Rik	142.647	157.984	148.114	150.997	159.338	161.106	168.051	162.975	154.055	164.22	163.36	173.296
ILMN_2477729	2310040B03Rik	170.712	171.628	179.068	158.961	191.609	190.01	174.465	198.46	161.082	153.161	159.039	157.457
ILMN_1256927	2310040C09Rik	286.928	255.483	264.968	264.244	264.084	247.587	300.295	275.856	195.998	178.112	206.08	159.459
ILMN_1232245	2310040G07Rik	118.288	123.863	118.304	113.989	117.619	110.533	111.872	122.641	118.685	112.063	108.118	118.371
ILMN_2716069	2310040G24Rik	147.435	140.936	166.419	157.762	147.175	160.272	147.621	147.427	138.68	142.629	126.219	133.019
ILMN_2430126	2310040M23Rik	114.663	119.245	121.182	122.935	131.478	125.439	123.783	120.774	123.721	122.162	128.033	120.863
ILMN_1258355	2310041I20Rik	120.502	119.233	118.422	114.022	115.747	122.545	109.917	113.768	113.213	111.466	119.227	107.706
ILMN_2957987	2310042D19Rik	120.285	119.769	116.92	122.138	118.866	123.266	119.35	122.941	117.486	119.061	113.494	124.75
ILMN_2634140	2310042E22Rik	118.926	124.904	124.481	127.114	116.987	115.068	121.491	116.964	126.85	130.52	124.035	140.248
ILMN_1233742	2310042P07Rik	124.531	123.644	116.051	137.326	121.982	123.552	121.168	120.455	115.461	116.837	122.231	116.341
ILMN_1246709	2310043D08Rik	120.509	120.231	115.137	123.383	118.356	122.162	112.134	121.602	119.222	137.87	108.846	107.829
ILMN_1241346	2310043I08Rik	123.908	116.391	128.964	115.935	122.893	134.663	118.85	121.171	117.168	110.696	117.04	112.25
ILMN_2684465	2310043J07Rik	207.642	191.663	241.995	217.982	209.548	224.875	205.865	229.703	115.475	117.42	129.097	128.76
ILMN_1257063	2310043L02Rik	104.823	111.268	110.703	118.908	117.64	117.963	110.738	110.482	118.746	118.305	117.507	111.872
ILMN_2493030	2310043N10Rik	330.994	1174.37	486.304	350.197	257.299	403.657	246.93	379.904	321.834	279.492	328.341	529.68
ILMN_2580370	2310044D20Rik	112.072	105.482	115.747	121.315	121.238	104.2	114.21	112.27	117.256	129.112	109.03	125.163
ILMN_2689138	2310044G17Rik	402.075	397.193	551.014	451.382	467.511	390.561	524.741	446.541	295.414	289.079	459.362	385.294
ILMN_1247131	2310044H10Rik	1301.2	1389.03	1330.91	1368.45	1423.81	1332.32	1397.69	1429.71	1475.05	1114.75	1777.12	1623.3
ILMN_2783457	2310044H10Rik	2009.32	2220.3	2120.01	2100.82	2262.57	2009.32	2062.67	2378.03	2498.54	1482.63	2148.07	2344.36
ILMN_2663281	2310045A20Rik	129.398	136.068	139.086	134.016	149.359	184.514	149.093	161.533	111.951	118.667	110.933	109.762
ILMN_1251457	2310045I24Rik	122.093	132.149	134.231	127.334	124.753	126.462	127.399	120.912	124.442	113.152	131.393	128.747
ILMN_2544674	2310045K21Rik	188.382	216.804	207.909	215.51	190.508	212.538	174.321	231.153	164.678	181.137	158.457	161.71
ILMN_1212639	2310045L10Rik	238.494	342.78	278.332	291.056	292.734	281.772	232.128	323.901	208.744	162.933	226.072	221.47
ILMN_1236577	2310045N01Rik	505.674	460.202	586.903	527.159	657.399	586.903	610.307	548.863	632.585	611.479	640.224	630.705
ILMN_2700344	2310046A06Rik	105.981	120.195	108.849	110.782	114.654	108.195	114.123	110.275	114.16	117.785	109.946	102.504
ILMN_2675760	2310046K01Rik	364.302	328.967	263.937	209.226	201.514	186.858	254.952	203.68	198.812	183.26	1036.29	977.059
ILMN_1220642	2310046M24Rik	129.38	133.553	140.135	135.631	127.069	146.41	123.292	138.829	122.455	129.897	141.866	119.116
ILMN_2651698	2310046O06Rik	177.575	161.915	154.769	147.711	181.22	180.91	177.849	178.93	193.784	197.806	170.854	166.525
ILMN_1232465	2310047A01Rik	111.177	114.545	114.507	116.039	104.416	124.739	114.566	116.096	113.205	114.24	113.537	116.054
ILMN_2675922	2310047A01Rik	253.036	278.595	346.989	317.289	289.588	278.566	289.691	286.384	412.349	339.834	468.343	355.087
ILMN_2716693	2310047B19Rik	430.242	422.07	494.35	479.039	512.525	460.484	506.027	472.319	449.881	473.191	406.564	394.103
ILMN_2716692	2310047B19Rik	363.183	346.507	396.736	425.111	468.597	425.69	433.133	408.392	410.248	401.321	401.916	333.822
ILMN_2942314	2310047C04Rik	133.876	139.62	153.751	152.952	144.64	149.794	142.23	153.768	160.363	161.351	163.601	173.992
ILMN_1252151	2310047C04Rik	150.024	148.243	146.494	147.122	154.014	142.462	146.924	150.428	165.708	165.096	146.313	158.566
ILMN_2471137	2310047C04Rik	112.412	105.085	124.952	113.701	115.546	111.304	111.338	113.623	110.449	120.593	109.662	112.126
ILMN_2587957	2310047C04Rik	144.358	116.263	119.877	126.933	133.898	125.82	134.929	125.951	119.153	136.556	116.16	128.62
ILMN_1225109	2310047C21Rik	146.924	157.337	168.06	148.464	124.158	149.105	135.432	128.373	143.833	150.383	133.157	154.566
ILMN_1213569	2310047D07Rik	117.226	118.461	118.027	115.524	122.148	126.052	124.617	110.263	113.623	117.274	112.143	119.088
ILMN_2543108	2310047D13Rik	161.254	149.621	232.228	200.952	248.401	238.779	281.238	229.289	259.043	253.188	229.35	278.219
ILMN_2909105	2310047D13Rik	178.585	181.674	250.522	242.314	259.619	256.402	338.191	270.836	271.242	301.216	271.551	257.989
ILMN_1223226	2310047H23Rik	115.548	115.913	118.681	113.275	112.886	122.464	112.405	119.655	115.187	124.333	112.78	115.703
ILMN_1238880	2310047K21Rik	141.02	149.566	146.348	167.529	170.033	166.948	152.426	174.552	141.87	134.417	134.78	128.451
ILMN_2946608	2310047M10Rik	225.742	256.94	254.772	234.978	249.62	215.909	238.698	219.791	279.53	191.728	363.491	335.324
ILMN_2645763	2310047M10Rik	215.828	203.418	187.703	173.227	168.33	195.62	188.256	203.377	213.078	182.162	205.047	228.421
ILMN_1223369	2310047M15Rik	121.235	112.372	109.405	111.505	110.955	118.494	116.952	117.725	113.799	117.969	117.92	126.792
ILMN_1259004	2310047O13Rik	140.624	130.091	133.686	134.832	120.281	118.629	137.285	126.637	138.924	139.566	161.14	139.94
ILMN_1259621	2310047O13Rik	148.698	143.479	132.292	142.974	124.896	152.108	138.68	127.853	149.844	167.448	184.296	165.053
ILMN_2660362	2310047O13Rik	104.725	112.302	108.668	108.973	112.69	109.176	103.734	109.136	109.545	123.201	112.669	106.056
ILMN_2656841	2310050C09Rik	111.451	115.046	119.331	116.801	115.311	116.53	116.076	115.458	123.346	121.849	114.048	121.266
ILMN_2430906	2310051E17Rik	665.261	683.033	438.382	514.516	426.289	410.886	418.095	311.567	763.79	726.476	928.66	746.75
ILMN_2476341	2310051F07Rik	1120.52	1174.8	876.706	1161.06	1210.8	1232.85	1382.68	1336.86	2425.64	2503.14	1868.55	2084.4
ILMN_1237270	2310051M13Rik	111.073	107.534	114.454	109.002	110.68	114.694	123.127	113.319	107.318	107.551	128.289	111.176
ILMN_1218543	2310051N18Rik	203.564	228.595	218.891	202.633	195.998	198.785	184.398	183.932	196.395	185.405	197.946	204.758
ILMN_1253051	2310051P22Rik	126.63	124.706	121.703	135.198	123.579	126.324	117.159	125.245	120.575	111.678	129.923	116.702
ILMN_1235207	2310057J16Rik	338.765	311.683	209.078	208.515	259.736	231.498	236.692	216.258	292.992	296.319	222.674	249.356
ILMN_1220128	2310057J18Rik	125.771	120.052	117.113	113.019	109.909	111.609	115.802	114.75	116.322	118.754	110.306	113.083
ILMN_2940678	2310057J18Rik	112.98	117.213	114.541	130.295	118.606	114.963	116.467	111.183	111.337	113.685	120.794	116.413
ILMN_1257434	2310057K05Rik	141.283	149.021	138.561	147.047	158.821	175.009	144.616	143.065	150.571	158.159	139.52	155.367
ILMN_2617592	2310057M21Rik	117.296	114.934	116.671	118.1	107.985	109.817	114.219	110.609	111.635	109.912	109.811	116.905
ILMN_1215300	2310057N15Rik	116.826	127.632	101.755	113.422	105.804	118.535	109.13	113.649	104.936	105.611	108.701	109.044
ILMN_1246307	2310058A03Rik	121.141	117.737	118.731	120.655	106.448	125.669	118.221	112.75	125.118	124.825	111.873	119.148
ILMN_2499598	2310058D17Rik	125.924	133.644	129.23	122.336	121.616	118.453	115.376	121.259	127.664	124.843	117.918	118.031
ILMN_2732997	2310058J06Rik	139.769	151.011	144.852	158.245	173.048	163.368	159.823	174.416	168.582	183.37	153.962	169.947
ILMN_2769843	2310061B02Rik	116.089	111.35	113.767	113.892	107.257	115.387	112.312	112.363	107.287	118.601	111.182	110.905
ILMN_2703204	2310061C15Rik	180.243	151.309	147.729	154.845	157.211	135.984	148.141	139.41	189.097	223.403	212.923	200.28
ILMN_2743660	2310061C15Rik	104.749	117.287	105.927	123.733	112.556	118.231	117.232	106.957	123.125	124.94	110.917	113.561
ILMN_1221168	2310061F22Rik	1772.72	1601.18	2536.25	2220.3	2457.62	1933.38	2161.9	1743.76	1513.76	1063.08	1906.34	1475.05
ILMN_2860725	2310061F22Rik	536.203	548.084	656.166	547.298	659.148	537.244	651.457	608.828	401.209	424.3	391.144	384.788
ILMN_2488888	2310061G22Rik	109.782	114.415	116.623	116.237	110.264	116.582	112.567	120.974	112.436	118.203	119.584	115.172
ILMN_2681419	2310061I04Rik	113.666	110.583	128.975	118.832	119.943	117.18	116.751	118.716	121.534	112.559	113.598	112.193
ILMN_2701750	2310061J03Rik	211.545	193.978	164.266	165.909	167.629	209.024	190.911	187.871	197.325	233.44	156.18	165.33
ILMN_1221220	2310061J03Rik	111.893	114.634	110.583	117.765	112.749	119.299	114.99	105.414	121.732	113.85	109.737	110.809
ILMN_1232277	2310061K05Rik	114.591	117.159	110.112	118.715	112.205	117.299	112.192	121.406	117.547	112.774	114.815	116.391
ILMN_2649464	2310061N02Rik	121.042	111.58	112.152	117.597	112.564	113.888	117.622	108.119	115.122	114.931	105.939	109.011
ILMN_2703821	2310065F04Rik	120.48	113.703	121.734	118.247	115.741	115.006	123.013	117.202	120.718	122.7	121.888	120.514
ILMN_1254027	2310065K24Rik	993.726	944.554	981.306	927.561	1025.15	960.963	971.531	833.454	1012.4	831.065	1091.28	959.675
ILMN_2688834	2310065K24Rik	878.475	755.739	798.645	876.706	879.629	816.793	886.166	692.068	765.997	706.858	1042.61	786.74
ILMN_1235324	2310066E14Rik	175.732	163.243	176.547	182.52	178.845	165.882	183.724	209.573	182.987	172.69	149.253	174.107
ILMN_2633260	2310066I10Rik	111.078	114.396	121.034	115.318	118.912	111.156	115.415	110.434	106.179	112.813	113.941	106.931
ILMN_1245489	2310067B10Rik	218.214	216.353	163.949	200.324	214.841	216.077	205.567	240.462	224.606	221.719	207.354	197.444
ILMN_2744766	2310067E19Rik	115.344	111.154	115.944	113.061	108.784	108.582	110.746	112.02	104.298	111.557	113.1	113.097
ILMN_2544692	2310067P03Rik	102.06	114.082	104.625	111.388	113.709	108.997	114.011	104.046	114.624	110.734	107.541	109.36
ILMN_2523972	2310075M15Rik	120.438	136.787	132.646	127.844	131.717	126.107	132.72	130.684	120.29	130.697	125.952	120.153
ILMN_2498851	2310075M15Rik	133.129	145.1	133.4	166.653	171.601	149.825	172.198	144.786	130.987	129.757	117.445	108.416
ILMN_2546596	2310076E21Rik	123.39	134.807	141.685	139.269	120.589	118.46	131.546	122.727	118.43	131.93	110.13	121.801
ILMN_2607215	2310076L09Rik	133.594	126.279	124.138	126.743	116.711	119.733	117.912	118.083	114.37	121.904	118.858	126.038
ILMN_3158565	2310076L09Rik	158.062	140.329	135.254	155.427	144.392	142.013	148.507	140.674	134.827	123.526	139.318	125.526
ILMN_2741639	2310076O14Rik	136.222	121.339	137.112	134.249	126.64	120.374	136.91	119.795	137.941	150.864	156.631	161.02
ILMN_1214672	2310079F23Rik	134.673	153.925	122.746	129.25	128.244	128.142	124.106	117.83	150.605	132.92	136.664	157.429
ILMN_2990041	2310079F23Rik	177.557	178.697	150.888	165.628	182.605	167.854	170.376	182.379	234.17	189.295	253.431	260.164
ILMN_2694562	2310079G19Rik	112.736	116.213	113.545	121.181	107.205	110.442	99.5674	111.245	113.46	110.466	110.043	106.124
ILMN_1229532	2310079N02Rik	125.175	128.64	127.937	122.972	134.216	128.38	129.175	123.039	134.383	127.491	135.858	128.364
ILMN_2635801	2310079N02Rik	546.994	640.568	493.293	455.166	508.878	528.033	501.411	551.223	692.866	630.81	626.213	637.974
ILMN_1218128	2310079P03Rik	392.285	467.125	374.804	483.264	414.138	486.405	424.447	394.103	425.393	458.002	436.818	437.356
ILMN_2467199	2310079P10Rik	131.525	120.642	114.851	121.787	112.476	115.395	106.49	109.894	119.415	116.405	110.491	115.843
ILMN_2759792	2310079P12Rik	335.848	293.8	267.966	253.036	237.961	237.236	240.234	202.496	357.649	342.417	339.32	361.111
ILMN_1236974	2310081J21Rik	118.311	129.015	109.87	119.185	111.48	113.096	103.616	110.936	116.996	112.75	116.149	106.157
ILMN_2470464	23309032_1	125.817	125.947	132.329	122.2	125.146	120.494	124.125	118.455	125.17	130.229	145.694	130.295
ILMN_2673380	2400001E08Rik	1273.9	1243.07	1085.85	1176.55	1243.3	1433.62	1206.28	1208.72	1192.05	841.079	888.979	1193.22
ILMN_1252750	2400002C23Rik	110.609	122.645	111.269	114.664	114.153	116.458	119.923	124.049	118.583	115.559	113.349	110.749
ILMN_2976120	2400003C14Rik	1758.76	1780.01	993.136	987.485	1069.96	1090.61	1094.7	914.347	1811.3	1421.44	2441.95	2255.42
ILMN_1260112	2400003C14Rik	184.654	174.243	130.19	131.829	133.705	124.96	135.326	121.801	214.609	187.461	309.553	260.845
ILMN_2749955	2400003C14Rik	261.966	273.951	180.93	190.436	195.951	172.589	202.934	239.417	219.414	206.374	211.71	273.976
ILMN_2524776	2400006N03Rik	267.715	327.355	271.644	262.931	271.078	306.902	271.318	313.492	278.255	259.319	348.048	371.334
ILMN_1237173	2400007A17Rik	167.234	185.069	200.84	165.784	173.442	170.944	199.99	189.817	133.078	136.57	136.058	131.427
ILMN_2761585	2400009B08Rik	214.111	223.823	250.361	251.964	205.088	284.267	227.578	246.896	186.252	208.72	184.596	164.6
ILMN_1247777	2400010C15Rik	4588.1	4217.09	4870.25	5325.39	5354.3	5549.06	5100.09	5167.06	5318.27	5268.07	5428.82	4877.39
ILMN_2747331	2400010D15Rik	601.312	738.248	642.447	653.66	599.563	651.714	656.588	651.625	612.231	538.162	700.254	766.701
ILMN_1259897	2400010G15Rik	121.674	116.6	121.35	119.335	125.589	115.533	115.693	120.579	118.537	115.289	124.497	108.512
ILMN_2572315	2400010G15Rik	117.452	113.491	123.213	120.194	126.535	114.974	113.994	116.838	111.004	115.265	129.635	118.961
ILMN_2596259	2410001C21Rik	893.098	913.501	898.802	807.554	858.092	746.231	851.553	830.621	821.194	585.324	862.548	781.607
ILMN_2845980	2410001C21Rik	421.054	415.017	427.796	353.596	446.24	357.862	449.569	320.48	450.769	385.806	576.745	520.811
ILMN_2845974	2410001C21Rik	479.039	431.138	484.367	430.645	470.757	415.148	502.616	431.669	423.043	419.32	419.32	448.015
ILMN_2753524	2410002F23Rik	130.999	133.404	126.011	124.955	133.419	129.25	124.582	133.662	127.843	122.709	124.352	131.742
ILMN_2629648	2410002F23Rik	504.501	571.544	673.821	590.988	606.422	578.559	586.199	393.348	573.559	569.067	640.869	630.026
ILMN_2965641	2410002F23Rik	528.662	608.828	705.521	639.403	680.2	576.063	572.409	531.27	612.135	540.601	622.625	562.862
ILMN_2775300	2410002I01Rik	169.065	169.777	168.33	169.284	170.313	155.837	177.488	161.81	166.219	179.957	179.205	193.048
ILMN_2697092	2410002O22Rik	326.072	298.546	354.545	390.237	293.851	314.193	345.974	269.052	225.225	328.171	305.128	260.984
ILMN_1253950	2410003J06Rik	114.831	116.346	105.571	111.973	112.539	119.908	115.547	126.704	111.94	115.4	113.968	110.144
ILMN_1241506	2410003K15Rik	1190.23	1011.71	1339.13	1491.04	1418.57	1508.75	1446.48	1476.89	1284.65	1630.46	1253.53	1113.38
ILMN_2870950	2410003P15Rik	517.253	538.717	516.15	578.04	553.705	549.82	611.479	524.943	686.849	579.342	776.938	676.363
ILMN_1236994	2410003P15Rik	213.612	191.058	215.781	211.521	217.062	207.669	200.729	204.582	226.506	214.858	280.095	263.66
ILMN_1239178	2410004A20Rik	723.773	703.448	265.701	290.193	346.307	417.6	331.81	318.576	174.258	164.626	292.869	319.614
ILMN_2639035	2410004B18Rik	159.378	145.944	129.832	138.344	128.874	135.405	142.163	125.802	168.897	178.174	206.764	170.343
ILMN_2749747	2410004L22Rik	468.467	401.321	452.567	467.369	470.708	448.822	462.045	446.24	456.58	421.181	512.348	658.792
ILMN_2524664	2410004N05Rik	119.804	125.005	121.113	119.256	116.909	123.613	112.147	119.032	120.122	123.992	116.939	124.532
ILMN_2629165	2410004N11Rik	246.332	237.74	233.77	240.127	250.651	224.856	252.048	276.186	200.729	198.709	216.258	224.875
ILMN_1246580	2410004P03Rik	113.861	114.363	113.785	110.349	116.579	111.119	109.742	110.86	111.026	118.481	105.201	108.978
ILMN_2568998	2410005G18Rik	137.62	132.261	134.306	140.42	138.558	146.507	142.32	128.483	171.295	166.158	156.868	180.489
ILMN_2482897	2410005O16Rik	117.253	127.268	118.287	124.268	117.427	125.473	120.704	125.058	126.488	123.173	109.612	122.574
ILMN_2987015	2410005O16Rik	121.542	138.139	118.832	117.019	108.086	127.996	127.049	126.638	136.166	125.314	133.843	121.415
ILMN_2482896	2410005O16Rik	124.143	119.244	132.438	114.436	117.159	122.299	125.624	117.539	126.8	118.487	112.377	123.019
ILMN_1230434	2410006F04Rik	171.437	176.168	164.626	153.462	156.169	160.47	145.091	163.887	163.836	149.901	165.195	160.009
ILMN_1231490	2410006H16Rik	1079.83	2603.12	869.23	985.588	863.131	1646.56	715.706	1624.27	1206.82	990.11	1404.66	1565.16
ILMN_2581860	2410008A19Rik	123.725	113.04	116.209	115.326	112.903	109.749	112.852	120.316	114.348	115.529	126.01	118.52
ILMN_2759563	2410008K03Rik	1840.33	1524.82	1656.62	1257.46	1487.13	992.666	1539.47	1158.68	1319.07	739.489	1063.85	834.902
ILMN_2746812	2410012H22Rik	654.154	661.866	692.514	727.929	754.438	799.954	745.481	812.573	544.52	532.102	385.913	329.218
ILMN_2626768	2410012M07Rik	135.312	125.285	121.01	119.669	113.544	128.858	122.171	135.784	134.484	120.85	129.205	130.613
ILMN_2563716	2410013I23Rik	143.55	150.186	129.256	133.272	130.477	143.072	134.984	140.231	129.263	136.711	133.589	133.455
ILMN_2997796	2410014A08Rik	134.875	133.078	130.161	134.202	121.002	125.288	141.726	119.507	190.955	182.28	192.053	193.643
ILMN_2744036	2410014A08Rik	141.165	138.789	119.724	136.405	143.668	140.475	148.648	135.615	170.673	149.94	166.988	162.917
ILMN_1222602	2410014A08Rik	300.955	257.045	256.94	261.518	265.462	279.737	318.828	293.692	380.606	384.132	378.303	401.452
ILMN_2596230	2410014A08Rik	296.738	291.946	266.17	237.885	294.697	248.894	311.992	312.789	394.403	399.322	377.967	393.086
ILMN_2433785	2410015A16Rik	114.702	115.742	113.542	113.96	109.033	120.251	108.431	116.197	117.294	116.404	126.156	109.198
ILMN_2524231	2410015C20Rik	136.815	142.693	158.187	152.325	153.036	163.862	160.009	167.458	150.969	134.415	126.68	135.124
ILMN_1230931	2410015M20Rik	594.508	428.116	571.698	619.236	546.578	573.363	567.336	558.333	673.38	567.336	550.111	573.363
ILMN_1228334	2410015N17Rik	4997.82	4674.74	4419.56	4224.14	3856.3	3898.37	4333.19	3434.15	3533.71	3173.09	3464.11	3247.95
ILMN_2701339	2410016F01Rik	3096.26	2666.85	2922.81	3220.2	3533.71	3530.73	3566.23	3796.3	3021.23	4647.86	2167.41	2425.64
ILMN_2940394	2410016F19Rik	278.425	246.93	335.537	319.396	343.543	294.551	362.988	310.15	229.822	281.876	229.241	211.942
ILMN_2940399	2410016F19Rik	135.119	127.971	127.757	129.695	131.222	127.004	134.696	126.174	125.66	139.258	128.18	127.486
ILMN_2772027	2410016O06Rik	999.651	1080.01	1258.39	1079.56	1159.52	1061.91	1158.11	1042.61	949.765	763.963	1084.39	887.053
ILMN_2972325	2410016O06Rik	557.927	503.6	492.245	503.703	562.182	490.553	556.015	555.289	468.824	557.793	393.863	413.879
ILMN_2720011	2410017I17Rik	135.397	126.657	117.81	125.623	125.355	120.251	107.795	120.523	126.985	145.032	117.173	129.055
ILMN_2807750	2410017P07Rik	376.241	421.868	289.443	401.111	292.781	333.537	291.57	354.238	384.523	387.882	407.108	383.93
ILMN_1244507	2410017P09Rik	120.616	113.381	119.197	111.948	113.594	114.359	114.652	122.164	120.36	109.785	113.365	118.311
ILMN_2484723	2410017P09Rik	275.462	225.088	200.142	216.948	204.097	202.496	217.638	168.012	244.178	255.627	279.293	278.893
ILMN_1218311	2410018C17Rik	1104.38	1070.81	1500.13	1533.16	1548.6	1411.39	1372.57	1397.04	1130.94	840.932	1478.7	1358.14
ILMN_2844848	2410018C20Rik	117.495	117.111	112.347	114.398	109.732	115.431	129.462	125.433	120.292	125.398	111.376	122.278
ILMN_1255098	2410018E23Rik	121.746	125.886	114.75	112.727	110.604	119.957	113.952	110.5	123.273	126.45	122.839	123.655
ILMN_2908780	2410018G20Rik	794.337	695.457	851.125	817.655	918.144	867.876	825.822	745.481	1259.06	1101.4	1012.4	961.618
ILMN_2726772	2410018G20Rik	532.102	388.986	502.323	555.619	580.703	491.569	565.549	454.839	815.068	694.122	655.751	590.352
ILMN_1249108	2410018I08Rik	118.807	118.597	124.081	130.355	126.874	123.638	127.001	121.201	126.434	131.834	130.644	128.913
ILMN_2738005	2410018L13Rik	115.685	113.861	123.973	116.06	118.789	113.841	110.363	109.046	107.218	117.96	108.63	113.752
ILMN_2542320	2410018L13Rik	200.785	222.37	203.036	210.722	222.409	207.769	204.164	205.815	225.627	210.502	216.546	219.476
ILMN_2888539	2410018M08Rik	463.168	392.889	385.739	397.386	336.067	317.344	338.63	298.081	198.076	212.493	254.552	190.932
ILMN_2758896	2410019G02Rik	203.418	192.283	217.212	200.485	248.074	225.979	236.769	223.157	197.705	200.594	188.9	200.016
ILMN_1234516	2410022L05Rik	1237.41	1381.45	861.687	967.495	884.956	1111.21	830.164	1114.06	1140.44	1192.05	1055.81	1144.64
ILMN_2449817	2410022M11Rik	129.203	121.617	112.559	119.194	124.23	124.884	113.623	128.325	121.821	126.694	115.185	114.265
ILMN_1225623	2410024N13Rik	113.213	120.944	112.27	120.557	115.524	115.118	112.14	110.392	112.028	124.356	121.52	117.42
ILMN_2480713	2410025L10Rik	114.475	114.483	112.02	120.592	112.84	110.246	120.017	107.347	120.606	114.222	108.814	114.274
ILMN_2971721	2410025L10Rik	689.311	1123.22	575.958	551.111	547.613	559.487	558.333	569.393	876.913	654.154	1412.65	1247.13
ILMN_1232849	2410026K10Rik	136.04	132.895	148.592	145.71	132.529	140.274	143.268	151.937	139.064	146.507	121.409	142.743
ILMN_1233610	2410030I24Rik	121.558	118.246	111.772	124.153	116.566	114.553	117.531	111.711	112.168	115.228	114.265	113.01
ILMN_1245742	2410041F14Rik	109.723	106.927	108.908	112.873	116.913	113.751	118.744	115.666	104.55	116.887	109.202	108.625
ILMN_2982985	2410042D21Rik	1134.32	999.087	1171.41	1196.28	1108.14	988.6	1393.15	1046.23	846.203	760.38	763.555	738.72
ILMN_1255301	2410042D21Rik	303.622	318.08	380.899	334.381	269.482	287.726	302.859	349.307	241.775	264.34	241.184	221.574
ILMN_1229286	2410042D21Rik	201.53	180.473	219.414	209.999	205.982	192.426	234.354	229.396	193.882	167.641	163.684	175.541
ILMN_1249068	2410044A07Rik	112.515	123.67	118.174	131.352	125.203	141.286	125.657	123.175	138.418	138.105	130.477	118.551
ILMN_1255882	2410051C13Rik	126.717	115.554	129.679	129.476	125.353	120.233	126.466	121.766	121.951	127.494	127.184	125.605
ILMN_1244801	2410066E13Rik	121.387	120.068	122.01	115.948	117.89	124.671	115.273	115.759	140.563	132.54	123.467	127.211
ILMN_2757574	2410072D24Rik	266.21	263.237	255.974	334.888	237.847	267.386	244.339	296.426	398.293	365.885	342.257	305.548
ILMN_2687918	2410075B13Rik	244.034	223.675	345.427	240.34	270.04	234.261	279.451	255.292	246.93	206.122	253.779	225.256
ILMN_2694782	2410076I21Rik	196.467	191.749	127.672	143.298	154.463	171.456	146.538	146.851	320.802	439.939	619.994	531.418
ILMN_2524436	2410078J06Rik	266.023	264.898	232.441	285.453	183.202	217.817	252.021	240.692	345.917	356.22	470.708	467.252
ILMN_1242367	2410078J06Rik	162.362	174.799	168.726	162.908	150.919	151.469	151.208	161.179	170.567	194.672	231.971	232.414
ILMN_1216606	2410080H04Rik	111.407	129	111.561	123.96	114.977	120.053	112.419	112.954	117.179	127.181	118.78	119.415
ILMN_2736351	2410080I02Rik	133.898	145.368	133.99	138.313	133.026	144.316	127.524	139.122	122.436	127.948	125.575	126.764
ILMN_2854117	2410081M15Rik	807.795	719.177	710.83	642.202	637.69	550.679	640.568	639.695	282.064	262.532	437.356	455.597
ILMN_2854121	2410081M15Rik	222.733	200.425	221.915	207.945	222.798	220.391	202.405	209.253	156.836	138.881	193.12	179.266
ILMN_2606937	2410088K16Rik	158.269	150.35	184.572	173.831	175.586	174.211	163.326	173.355	153.448	212.218	132.95	121.505
ILMN_1238050	2410089E03Rik	120.285	117.527	127.758	142.376	119.449	118.569	118.729	118.08	111.333	122.611	113.366	116.713
ILMN_1231226	2410089E03Rik	111.612	122.569	117.448	113.669	108.111	113.543	115.639	114.301	118.922	116.095	113.475	114.35
ILMN_2675254	2410091C18Rik	128.616	111.627	113.246	113.622	108.312	114.836	112.791	117.346	110.413	107.816	112.333	116.031
ILMN_2598520	2410091C18Rik	280.061	347.671	300.026	424.646	332.572	377.967	287.781	434.483	277.695	226.039	258.637	223.403
ILMN_2618048	2410091C18Rik	116.461	112.619	118.028	116.83	112.694	120.231	110.527	109.222	110.116	113.921	111.978	104.032
ILMN_2587863	2410091N08Rik	109.545	117.819	130.124	127.757	121.609	109.943	118.519	126.308	121.552	120.119	111.137	122
ILMN_1225657	2410095B20Rik	121.559	119.298	114.158	121.801	113.79	118.507	120.893	117.331	121.184	108.498	122.715	113.978
ILMN_1214404	2410098H20Rik	142.351	126.209	148.386	131.091	159.993	149.006	150.458	142.269	154.394	157.416	148.542	149.532
ILMN_2980015	2410116G06Rik	2956.37	2890.08	2635.52	2280.05	1983.59	1770.19	2539.48	2036.14	2709.2	2281.11	2368.23	2311.73
ILMN_1251472	2410116I05Rik	112.061	114.402	114.835	109.519	115.46	118.789	119.741	114.603	115.352	117.442	119.443	114.388
ILMN_1247719	2410124H12Rik	132.621	133.139	122.013	125.352	132.373	134.349	127.61	126.371	142.612	126.556	135.718	126.191
ILMN_3095257	2410127L17Rik	310.609	268.457	212.716	240.02	195.82	199.99	186.167	177.73	305.128	248.149	340.025	326.237
ILMN_3022895	2410127L17Rik	212.282	234.88	197.187	198.752	183.016	204.144	183.309	195.591	169.806	160.47	152.695	192.658
ILMN_1237814	2410127L17Rik	134.851	124.845	116.431	120.098	121.807	128.223	128.422	138.732	122.088	114.152	128.067	117.091
ILMN_1248804	2410127L17Rik	118.996	110.275	123.691	111.697	112.21	119.222	112.005	111.843	110.396	114.735	117.614	114.083
ILMN_1249032	2410129H14Rik	511.104	414.564	454.532	492.957	415.619	488.547	411.873	481.33	448.321	519.381	596.922	568.116
ILMN_2617381	2410129H14Rik	118.864	111.695	118.351	113.698	108.521	126.48	113.699	124.954	120.252	114.647	113.537	115.539
ILMN_1255447	2410131K14Rik	205.941	191.075	179.548	181.727	212.742	176.26	210.779	203.265	200.984	201.352	207.977	222.488
ILMN_1216547	2410131K14Rik	149.021	153.81	154.894	143.168	154.324	139.334	156.704	176.616	140.879	143.897	152.501	140.017
ILMN_2739645	2410137M14Rik	247.634	247.068	246.204	256.512	187.174	194.622	226.266	217.338	1293.19	1266.41	1840.33	1463.07
ILMN_2550376	2410142K10Rik	126.275	130.481	131.368	122.989	122.479	130.751	121.652	109.3	132.373	134.673	121.944	119.376
ILMN_2645460	2410146L05Rik	5268.07	4668.59	3718.67	3786.76	2910.73	3190.45	3262.51	3521.27	5914.68	6614.97	6568.7	4942.41
ILMN_2550382	2410152H17Rik	128.967	130.969	122.459	135.501	131.714	136.97	129.706	136.488	128.488	133.546	140.192	133.659
ILMN_2550391	2410153K17Rik	122.569	129.078	124.52	131.087	120.906	123.958	124.317	124.915	123.082	127.401	103.794	126.101
ILMN_1218437	2410157M17Rik	119.056	117.901	113.964	109.622	118.433	109.268	118.4	121.939	117.862	118.256	116.107	120.084
ILMN_2419119	2410164B09Rik	171.041	187.262	125.903	124.022	122.124	125.866	126.239	126.794	137.532	139.948	164.982	154.919
ILMN_2629718	2410166I05Rik	160.542	176.079	182.162	185.715	185.324	156.161	177.276	207.257	164.06	176.349	136.807	159.935
ILMN_2732394	2410170E21Rik	315.972	338.579	255.66	265.105	241.775	292.1	248.768	273.033	244.833	221.628	211.521	228.574
ILMN_1227684	2410170E21Rik	114.135	121.379	126.231	117.529	119.534	125.774	116.147	120.215	124.073	114.596	132.903	113.66
ILMN_1225072	2410187C16Rik	126.706	133.465	125.447	139.758	133.556	123.159	129.102	141.695	131.511	129.868	133.541	135.621
ILMN_2738921	2410187C16Rik	331.406	336.889	379.281	345.917	355.663	359.7	320.701	363.491	337.857	367.881	337.47	386.885
ILMN_1234466	2500001D14Rik	148.622	135.307	128.389	135.535	124.67	151.534	136.879	141.442	128.698	130.18	132.909	134.246
ILMN_2420039	2500001H09Rik	115.561	124.008	133.894	132.587	140.606	139.422	127.482	132.176	124.684	114.401	123.738	128.201
ILMN_2565117	2500001N03Rik	112.414	117.13	109.786	124.338	123.48	115.385	107.768	110.377	120.55	116.273	119.594	105.78
ILMN_1255902	2500002A22Rik	229.132	228.934	258.973	272.844	313.652	317.195	205.791	224.681	251.508	222.674	202.238	212.959
ILMN_1235919	2500002E12Rik	113.956	114.661	116.467	123.005	114.332	115.03	112.775	117.057	128.48	123.18	117.029	116.886
ILMN_2489314	2500002G23Rik	319.134	339.103	356.95	354.368	324.434	335.983	319.081	311.992	388.986	305.085	379.22	366.215
ILMN_2606015	2500002L14Rik	746.483	918.144	766.488	690.117	672.106	777.859	641.863	964.231	819.393	827.844	1318.39	1478.7
ILMN_1228394	2500003M10Rik	3471.8	3835.21	3827.69	3796.3	3843.58	4009.81	3616.83	3769.37	3378.77	3873.53	4564.05	4953.54
ILMN_2676716	2500003M10Rik	266.412	216.975	230.978	221.279	206.3	271.274	241.775	278.291	213.482	218.214	230.873	261.375
ILMN_1215084	2500003M10Rik	299.183	356.27	337.658	289.3	320.626	332.742	277.46	338.579	286.433	280.323	315.704	333.731
ILMN_2858173	2500003M10Rik	4093.59	4301.84	3886.81	4339.72	4301.84	4432.14	4224.14	4134.07	3847.1	4151.49	4775.95	5256.78
ILMN_1252767	2500004H21Rik	135.662	141.15	124.663	128.784	127.099	136.076	133.91	130.253	140.049	137.874	142.699	137.177
ILMN_2675908	2510002A14Rik	123.734	134.917	115.618	127.025	130.962	130.519	129.832	127.17	137.821	124.271	138.086	137.463
ILMN_2648486	2510002D24Rik	155.243	155.151	172.69	147.167	153.021	154.11	147.911	163.72	180.459	183.127	169.046	191.379
ILMN_1217252	2510002J07Rik	330.092	307.974	274.871	293.991	281.84	289.504	346.258	270.388	291.319	224.583	325.286	358.742
ILMN_1243183	2510003D18Rik	111.946	116.233	111.623	119.912	118.887	110.319	127.561	113.84	113.349	116.39	110.242	114.853
ILMN_1255236	2510003E04Rik	170.023	154.678	140.192	142.622	142.358	139.446	144.382	124.336	181.8	202.028	249.218	236.837
ILMN_1249344	2510006D16Rik	2222.01	2352.62	2402	2266.08	2412.15	2542.9	2871.57	2677.67	2080.01	2514	1675.93	1933.38
ILMN_1229515	2510008P16Rik	318.463	287.451	246.302	311.751	244.916	307.908	281.597	264.898	326.019	414.853	320.748	380.335
ILMN_1224572	2510009E07Rik	117.912	117.977	109.238	124.253	116.375	110.728	111.553	118.363	218.116	338.63	353.904	292.478
ILMN_3128859	2510009E07Rik	120.378	122.719	110.985	123.987	111.452	116.685	117.385	118.58	122.649	125.544	125.099	120.042
ILMN_3052390	2510009E07Rik	117.624	126.582	120.334	121.479	119.521	131.084	126.598	127.166	668.184	792.348	1214.85	1098.79
ILMN_2590349	2510010F15Rik	368.846	297.379	447.784	474.776	468.108	440.015	470.192	498.542	330.027	318.923	282.59	306.032
ILMN_2459720	2510010K19Rik	145.414	151.937	146.058	131.103	159.418	162.669	130.835	127.417	138.897	164.543	122.468	120.387
ILMN_2974280	2510012J08Rik	718.616	723.069	919.84	990.58	989.074	785.935	937.111	723.926	733.508	663.986	937.111	1000.61
ILMN_1255323	2510012J08Rik	405.917	460.41	453.884	377.967	436.605	406.377	454.715	446.348	388.829	425.981	338.579	413.646
ILMN_2720565	2510016D11Rik	124.024	121.069	127.49	126.919	131.614	127.66	124.463	127.666	123.531	119.526	115.698	128.375
ILMN_2431257	2510022D24Rik	190.352	181.727	197.625	167.234	186.63	188.364	196.081	184.118	163.058	180.429	158.857	167.076
ILMN_1235980	2510025K24Rik	113.202	107.963	114.742	116.835	120.404	119.501	120.949	111.139	111.711	108.874	108.089	117.472
ILMN_2719924	2510039O18Rik	264.244	244.11	273.731	244.678	286.663	288.811	251.918	245.468	301.696	400.301	429.658	433.046
ILMN_2594165	2510040D07Rik	149.242	138.829	152.031	137.452	150.634	134.812	147.939	158.037	130.737	127.692	159.224	167.041
ILMN_1241039	2510042H12Rik	121.556	109.023	121.358	109.777	120.195	112.696	122.733	117.377	118.534	116.881	123.826	124.376
ILMN_1245138	2510047L19Rik	122.843	127.318	115.903	119.909	118.583	134.277	122.945	123.231	120.319	129.213	124.333	114.226
ILMN_2815374	2510048L02Rik	127.22	119.54	131.622	135.058	135.121	133.232	137.333	130.542	124.868	130.439	122.065	120.259
ILMN_2778799	2510049I19Rik	145.598	133.507	131.932	137.229	150.016	137.218	146.207	164.605	143.263	131.028	144.4	131.463
ILMN_1223730	2510049I19Rik	112.671	113.013	113.898	108.315	120.271	118.695	118.08	111.815	117.931	123.737	114.188	117.103
ILMN_1216056	2510049J12Rik	110.078	125.314	116.112	119.401	110.21	117.7	123.975	120.789	127.504	113.843	119.941	118.61
ILMN_2496121	2600001B17Rik	481.33	408.47	462.747	401.209	553.227	504.347	536.412	484.367	471.661	579.846	439.871	452.329
ILMN_1255982	2600001G24Rik	124.922	120.193	116.009	116.733	124.858	111.893	115.327	117.627	112.887	117.745	118.621	121.695
ILMN_2595282	2600005C20Rik	2406.75	2141.33	2461.43	2413.78	2475.49	2234.01	2024.71	1687.08	1938.93	1708.14	973.536	1306.28
ILMN_1246515	2600005J22Rik	107.801	110.54	111.085	111.986	106.114	114.962	109.521	109.935	111.228	109.649	110.118	105.492
ILMN_2544758	2600006K01Rik	127.473	123.22	124.23	126.367	119.743	119.829	117.353	118.804	130.203	121.021	124.619	120.347
ILMN_2418737	2600006L11Rik	113.978	120.535	119.883	119.737	112.106	117.368	121.495	111.64	118.969	123.991	116.521	111.367
ILMN_2874128	2600009E05Rik	1112	1318.39	1186.42	1126.75	1283.79	1258.39	1195.59	1218.93	1588.27	1136.28	1049.27	1042.61
ILMN_1214737	2600009P04Rik	216.33	212.992	258.576	196.095	228.817	210.648	210.546	220.498	125.039	120.868	109.392	129.972
ILMN_2887104	2600010E01Rik	124.968	114.205	179.561	161.933	154.761	178.174	170.527	192.005	116.827	123.297	145.209	127.592
ILMN_2488472	2600010L24Rik	115.122	115.683	119.787	111.702	113.463	107.335	111.304	115.561	114.326	113.587	115.034	115.283
ILMN_2671974	2600011C06Rik	112.346	140.563	116.759	113.95	126.051	127.207	128.692	123.648	130.876	113.532	155.184	114.111
ILMN_1231937	2600011C06Rik	109.563	113.894	112.68	117.487	114.745	117.049	112.701	118.219	116.847	112.155	113.186	111.449
ILMN_1220104	2600011C06Rik	133.223	149.214	153.112	136.079	131.961	132.209	118.123	127.889	135.932	133.451	124.075	141.97
ILMN_2967750	2600011E07Rik	128.191	110.956	125.708	124.941	151.732	132.155	141.068	121.466	127.5	115.67	106.908	116.709
ILMN_1236746	2600013E07Rik	112.708	117.736	115.189	112.615	121.984	123.285	121.723	131.763	121.179	121.547	127.389	112.321
ILMN_1216901	2600014M03Rik	119.065	129.868	133.379	120.356	123.212	125.522	121.06	111.35	128.46	131.697	124.692	132.717
ILMN_2546542	2610001C07Rik	119.885	126.458	139.944	130.854	127.362	134.617	132.882	127.345	138.446	141.948	128.012	132.035
ILMN_2437216	2610001E17Rik	128.22	117.584	118.989	126.2	126.766	127.068	115.256	124.987	123.98	126.95	119.766	116.398
ILMN_2519030	2610001J05Rik	121.293	128.007	128.165	140.844	140.39	128.294	137.003	142.128	138.948	155.328	131.211	138.256
ILMN_2669507	2610001J05Rik	109.372	112.18	116.908	113.086	103.811	114.06	114.914	113.208	115.26	109.791	117.087	124.175
ILMN_1250653	2610002B11Rik	118.425	126.31	118.433	117.045	112.14	112.883	114.993	111.954	114.916	119.306	116.652	114.428
ILMN_1221445	2610002D18Rik	1082.74	961.224	873.624	908.609	850.033	865.354	889.731	671.608	951.47	868.407	981.471	922.54
ILMN_2736360	2610002J02Rik	449.653	406.564	444.67	390.024	484.573	483.378	467.511	477.881	513.222	560.567	359.162	394.221
ILMN_2630362	2610002M06Rik	237.36	197.569	199.899	203.757	228.614	222.048	216.755	206.431	166.995	163.043	164.69	157.145
ILMN_2896492	2610003J06Rik	209.798	228.143	310.06	257.542	278.913	251.104	271.242	264.768	230.712	158.457	220.232	206.552
ILMN_1214136	2610005M20Rik	132.815	133.177	143.691	133.291	140.453	151.42	126.254	126.544	128.367	137.166	120.915	129.346
ILMN_1240963	2610008E11Rik	119.92	122.373	122.127	109.336	122.914	114.606	121.033	130.581	114.25	117.582	109.18	109.01
ILMN_2766096	2610008E11Rik	115.05	125.798	111.646	113.02	120.124	118.402	118.803	114.108	118.653	112.135	108.524	109.166
ILMN_2773244	2610009E16Rik	574.94	558.617	560.711	461.317	440.293	505.931	580.193	636.385	539.499	1015.01	528.78	612.231
ILMN_2457372	2610009I02Rik	156.592	153.494	152.54	148.442	154.003	162.619	158.746	141.664	163.086	155.445	167.098	170.759
ILMN_2546349	2610009O05Rik	180.401	182.62	204.735	192.633	208.329	194.898	185.698	180.788	177.922	187.123	176.815	179.45
ILMN_2476466	2610010A15Rik	178.605	176.991	199.292	166.894	183.219	203.114	185.821	196.395	164.197	151.689	170.419	160.318
ILMN_1220575	2610010G17Rik	134.134	124.818	122.564	127.913	130.576	128.919	136.664	130.694	133.936	135.635	129.848	143.928
ILMN_1242247	2610011C24Rik	116.93	122.866	127.8	127.841	127.017	128.279	124.209	120.981	128.702	117.385	113.05	122.845
ILMN_2688026	2610011E03Rik	119.919	112.459	113.975	117.168	116.799	114.902	115.775	129.367	112.971	122.732	112.417	117.717
ILMN_1253189	2610014I16Rik	138.856	147.697	144.117	136.45	149.901	150.094	144.339	145.014	156.378	169.558	142.788	165.176
ILMN_2544603	2610015J01Rik	495.53	622.625	602.25	475.846	492.608	429.551	439.359	454.299	453.551	485.763	299.278	383.414
ILMN_2512463	2610016A17Rik	121.8	115.493	122.658	122.474	111.61	117.981	117.321	111.45	116.382	110.112	119.838	120.416
ILMN_2758602	2610016C23Rik	116.628	111.282	112.391	117.136	109.003	114.042	105.676	107.915	109.322	109.972	108.438	111.921
ILMN_1239814	2610016D08Rik	121.317	114.274	121.922	126.239	108.405	113.731	106.293	110.627	111.907	120.978	117.221	112.425
ILMN_1225027	2610016F04Rik	228.549	228.729	218.636	274.804	215.937	230.489	226.439	190.654	268.496	240.462	202.405	239.329
ILMN_2546026	2610017A06Rik	114.365	116.535	109.382	111.347	115.559	124.887	115.423	105.374	107.97	111.283	119.541	109.355
ILMN_1226459	2610017G09Rik	116.93	129.407	114.984	112.952	130.992	123.082	113.891	118.622	134.038	122.146	121.607	114.445
ILMN_2730311	2610017I09Rik	119.268	112.038	113.905	110.022	113.062	107.935	114.737	119.102	111.899	116.335	119.176	121.871
ILMN_2760806	2610018G03Rik	105.065	112.414	110	106.927	109.922	125.692	114.543	111.612	109.504	109.318	116.675	106.64
ILMN_2682522	2610018G03Rik	111.601	104.957	115.231	110.31	113.416	112.321	111.252	112	109.514	106.569	106.845	107.298
ILMN_1238187	2610018I05Rik	126.105	114.388	109.557	111.589	114.997	123.53	120.788	117.22	108.067	123.428	116.306	120.644
ILMN_2731592	2610019A05Rik	200.485	178.845	153.81	159.085	141.976	159.5	183.588	163.42	199.599	198.619	157.938	169.373
ILMN_2452717	2610019E17Rik	939.037	1575.31	1415.69	1070.38	1155.01	1632.8	1225.15	1556.86	1687.08	1993.18	1208.72	1514.9
ILMN_2564210	2610019N13Rik	131.896	131.073	132.089	132.606	119.962	128.721	132.97	124.357	129.266	128.242	122.07	121.404
ILMN_1233665	2610019N19Rik	183.309	166.835	156.035	167.289	163.116	153.329	162.526	136.036	188.498	202.209	216.948	185.759
ILMN_2843403	2610019P18Rik	171.758	160.863	156.22	153.952	175.878	151.777	180.013	165.33	184.134	172.259	181.574	174.434
ILMN_2466655	2610020C11Rik	190.633	240.979	242.763	211.22	183.97	207.375	181.537	166.134	211.435	195.998	196.817	257.007
ILMN_3143621	2610020H08Rik	143.236	136.79	135.249	140.652	130.041	145.598	148.656	147.531	155.478	138.61	152.046	151.518
ILMN_2743616	2610020H08Rik	117.714	119.445	113.345	122.118	123.834	122.153	114.774	110.022	119.787	130.502	137.845	125.36
ILMN_3065642	2610020H08Rik	116.366	113.981	115.257	122.243	133.977	111.965	112.032	124	123.885	118.85	112.355	124.692
ILMN_1236169	2610020J05Rik	118.843	125.143	122.018	127.685	123.109	127.679	122.764	121.368	123.467	125.317	118.679	130.777
ILMN_2854659	2610020O08Rik	510.965	513.847	510.779	528.337	492.245	476.738	507.93	487.56	550.411	485.715	639.906	606.422
ILMN_2774618	2610020O08Rik	366.718	337.658	307.478	352.668	325.343	367.406	347.297	342.257	431.138	405.267	412.656	425.869
ILMN_2716416	2610021A01Rik	113.235	115.257	114.027	113.499	110.116	113.79	115.774	107.912	114.155	112.542	113.286	114.665
ILMN_2731666	2610021I23Rik	112.292	115.513	116.734	107.376	114.16	114.292	112.784	116.602	112.854	121.898	112.617	110.58
ILMN_1218826	2610021J01Rik	112.294	117.727	117.653	114.185	114.114	118.97	118.22	115.955	114.581	117.005	114.694	123.72
ILMN_2737686	2610021K21Rik	131.822	160.526	146.142	143.28	164.425	174.334	142.813	163.069	181.674	166.489	153.814	143.865
ILMN_2921958	2610021K21Rik	118.78	128.322	117.107	125.892	119.678	117.272	125.344	121.838	126.708	128.781	124.557	111.64
ILMN_2660136	2610021K21Rik	128.163	133.284	123.763	126.45	147.209	137.361	132.709	150.399	144.48	150.792	137.826	132.152
ILMN_2555908	2610022G08Rik	114.875	115.02	122.055	115.689	115.044	111.625	119.826	117.164	111.635	117.339	118.383	112.545
ILMN_1252402	2610024B07Rik	1445.82	1740.64	1383.31	1555.24	1404.12	1550.82	1542.46	1734.08	1579.93	2043.72	1288.79	1261.36
ILMN_2431807	2610024E20Rik	655.967	1033.95	809.005	860.088	765.006	877.196	758.651	726.151	861.687	788.728	978.354	863.289
ILMN_2599935	2610024G14Rik	417.6	500.508	586.419	501.252	541.513	511.532	521.366	572.52	525.383	522.27	462.552	663.196
ILMN_1258552	2610024G14Rik	588.31	632.3	697.576	659.148	718.616	711.411	618.855	709.379	665.056	645.776	727.929	820.155
ILMN_2835461	2610024G14Rik	879.341	974.67	1260.16	1199.99	1132.41	1184.47	1007.62	1090.96	1107.67	1024.64	1248.17	1325.17
ILMN_1217466	2610024H22Rik	432.39	399.39	508.284	569.067	559.487	569.804	646.811	496.529	364.121	382.214	351.514	316.36
ILMN_1255611	2610024M03Rik	128.985	133.534	125.155	125.683	130.502	129.264	132.182	125.906	120.699	122.145	111.332	112.988
ILMN_2654003	2610024N24Rik	236.017	234.514	246.463	231.191	239.946	235.674	198.04	228.421	198.372	217.252	204.592	210.239
ILMN_2890357	2610027C15Rik	493.741	486.69	606.491	531.712	626.038	629.913	685.717	725.589	601.502	472.026	601.777	580.968
ILMN_1225514	2610027F03Rik	122.195	114.959	112.459	114.025	110.284	111.675	111.758	117.549	118.49	118.235	121.743	118.509
ILMN_2750842	2610027L16Rik	409.124	351.383	305.281	326.997	416.738	371.562	339.103	323.405	324.583	388.256	306.902	273.731
ILMN_2678513	2610028A01Rik	369.488	327.829	430.852	374.055	416.264	325.433	385.294	335.899	345.799	418.459	251.483	228.934
ILMN_2700214	2610028E06Rik	113.014	119.273	123.417	117.778	109.221	128.248	113.358	118.793	118.383	124.155	109.163	125.691
ILMN_2549371	2610028F08Rik	112.692	114.816	114.696	113.642	108.844	116.107	114.732	109.591	125.831	116.886	103.89	126.342
ILMN_1256792	2610028H07Rik	1739.87	1705.06	1513.76	1713.82	1669.01	1575.82	1723.81	1609.6	1515.53	1767.89	1392.42	1558.68
ILMN_3005431	2610028H24Rik	112.186	113.999	111.379	113.914	108.357	113.658	111.749	107.625	111.997	114.865	111.902	115.238
ILMN_2673459	2610028H24Rik	112.738	124.058	111.761	120.251	111.736	114.911	109.59	121.973	116.517	108.208	111.11	111.99
ILMN_2834344	2610029G23Rik	132.615	126.989	137.543	146.835	139.795	139.705	143.748	136.141	134.941	135.95	136.587	131.77
ILMN_1257485	2610029G23Rik	2661.39	2144.44	2893.12	2729.91	3122.79	2687.89	3112.31	2882.68	2018.21	2201.85	2108.51	1847.62
ILMN_2605448	2610029G23Rik	110.449	113.17	106.315	113.629	107.244	110.198	115.33	107.039	111.988	111.8	116.685	108.073
ILMN_2686568	2610029I01Rik	117.998	118.481	117.999	119.081	106.87	113.723	115.781	113.071	104.16	120.843	117.947	114.355
ILMN_2543809	2610029J22Rik	116.327	128.399	138.2	123.101	119.496	122.217	135.929	140.75	138.384	124.984	143.852	125.713
ILMN_1241811	2610029K11Rik	124.357	118.969	119.291	121.732	123.654	120.758	122.632	119.436	124.323	118.274	121.713	112
ILMN_2440349	2610030H06Rik	111.754	115.643	113.419	120.591	119.301	114.819	110.374	117.436	115.348	105.833	105.253	116.892
ILMN_2521738	2610030H06Rik	253.098	234.558	248.605	248.563	271.456	285.151	292.639	268.051	240.737	298.941	284.061	265.428
ILMN_2480199	2610034B04Rik	113.734	114.778	117.287	115.829	111.261	115.154	120.897	118.984	118.946	106.63	110.169	108.872
ILMN_1242814	2610034B18Rik	117.389	114.771	104.271	111.813	109.589	111.485	107.293	122.523	128.836	126.477	108.584	113.705
ILMN_2612090	2610034E13Rik	233.385	239.07	254.104	208.113	230.331	224.527	188.928	246.129	179.912	253.713	187.685	206.676
ILMN_2612091	2610034E13Rik	208.265	209.502	185.995	172.075	185.947	189.6	180.577	215.064	171.472	228.953	214.396	186.757
ILMN_2772523	2610034E18Rik	127.706	120.128	117.765	127.629	125.069	114.842	113.713	111.969	136.018	125.716	125.9	120.36
ILMN_2980212	2610034M16Rik	112.669	131.521	122.643	128.968	132.813	135.127	130.774	139.93	163.187	154.644	142.163	143.171
ILMN_2456502	2610034M16Rik	120.662	101.815	111.101	126.596	109.804	114.948	109.8	111.462	116.324	111.588	118.496	106.552
ILMN_1226017	2610035D17Rik	128.739	122.523	123.426	125.288	120.479	123.917	117.556	136.385	133.426	137.996	162.101	158.217
ILMN_2447362	2610036A22Rik	763.555	610.589	771.493	758.759	653.067	669.274	724.64	551.703	683.676	1115.69	662.506	578.315
ILMN_1234604	2610036D13Rik	316.784	322.209	302.802	332.257	351.514	357.331	339.834	384.788	291.53	281.471	252.103	269.268
ILMN_1214287	2610036E23Rik	112.124	116.059	119.103	109.753	118.715	110.632	110.767	112.197	116.796	106.597	105.16	102.756
ILMN_1236062	2610036L11Rik	105.007	133.703	115.243	108.42	112.76	118.71	115.908	112.058	126.807	119.097	119.681	120.156
ILMN_2543929	2610036L11Rik	3786.76	3789.9	3569.63	3933.68	3674.19	4066.41	3620.62	3984.64	4047.01	3629.84	3229.3	3427.22
ILMN_2495022	2610037D02Rik	121.601	106.163	114.719	123.998	115.774	122.224	116.154	122.053	117.285	118.634	109.9	113.282
ILMN_1216745	2610037M15Rik	140.603	121.35	128.415	128.031	125.783	133.491	119.232	124.018	120.072	122.658	131.767	119.92
ILMN_2421512	2610037P13Rik	195.346	203.735	208.838	218.651	205.407	218.432	189.167	213.353	245.438	237.847	206.374	208.566
ILMN_2427420	2610039C10Rik	110.879	117.022	115.181	122.379	111.083	117.248	118.354	114.678	118.256	108.274	122.041	133.388
ILMN_2913326	2610039C10Rik	1725.89	1544.11	1558.68	1664.72	1469.04	1515.53	1589.82	1573.15	1455.71	1967.11	1787.77	1813.46
ILMN_2488092	2610040L17Rik	121.271	125.658	120.579	133.558	123.015	121.558	125.417	124.494	124.747	124.182	121.22	117.345
ILMN_2588556	2610041B18Rik	128.548	110.314	124.299	111.375	131.16	121.356	128.522	120.749	133.516	130.333	122.538	121.874
ILMN_2544368	2610042F04Rik	144.426	135.165	187.63	159.167	156.275	157.076	163.782	173.39	138.509	140.541	123.848	127.423
ILMN_3136593	2610042L04Rik	124.554	118.009	133.659	137.535	130.768	121.474	120.285	128.673	123.576	117.605	127.823	123.438
ILMN_3014529	2610042L04Rik	117.162	125.181	133.465	121.303	137.629	123.999	121.166	114.151	122.595	126.834	116.258	115.482
ILMN_3059346	2610042L04Rik	127.127	121.389	145.223	125.598	125.881	130.148	135.939	132.65	115.668	119.937	116.785	124.234
ILMN_1255070	2610042O14Rik	124.4	115.889	117.657	113.778	117.155	115.415	116.182	113.928	118.546	122.471	124.412	118.057
ILMN_1260441	2610044O15Rik	166.75	132.396	137.259	142.245	142.885	136.239	147.934	125.259	193.447	171.758	181.713	163.67
ILMN_1252490	2610101N10Rik	3177.92	3589.54	2888.35	3059.51	2763.65	2679.21	2804.87	2372.78	2832.78	3160.75	3497.99	3553.6
ILMN_2719131	2610101N10Rik	168.714	187.079	184.832	157.676	153.663	165.371	143.806	172.259	159.823	167.234	160.09	145.091
ILMN_2585167	2610103J23Rik	118.534	118.692	114.418	106.445	111.128	118.731	114.265	121.784	115.29	119.18	111.169	113.331
ILMN_2701562	2610103J23Rik	948.729	956.564	917.06	881.56	977.333	811.025	938.129	828.097	651.86	751.441	611.874	608.043
ILMN_2420119	2610103J23Rik	149.857	146.843	139.778	149.884	128.531	128.862	143.339	120.37	163.145	156.601	174.088	162.778
ILMN_2546676	2610103J23Rik	120.908	130.185	134.633	138.358	122.111	126.581	133.974	126.341	128.541	111.621	130.542	123.229
ILMN_1224202	2610103N14Rik	121.216	123.919	135.848	121.031	115.071	121.131	117.169	122.572	117.634	120.45	110.802	113.285
ILMN_1240605	2610104A14Rik	121.415	118.98	121.252	125.816	126.058	132.686	123.587	113.128	125.466	126.924	131.028	122.62
ILMN_3089931	2610109H07Rik	133.096	131.932	122.909	127.131	130.945	123.361	130.571	119.821	133.713	121.821	133.787	120.422
ILMN_3018201	2610109H07Rik	112.352	106.273	115.866	117.609	111.948	118.09	115.349	117.032	112.942	114.927	113.332	117.968
ILMN_1220583	2610109H07Rik	122.456	118.755	140.558	113.363	112.604	118.726	119.247	119.573	135.424	138.509	136.897	126.687
ILMN_1258929	2610110G12Rik	129.558	125.409	132.016	119.222	131.211	123.317	124.341	123.425	130.274	133.488	121.038	144.535
ILMN_2605041	2610200G18Rik	200.167	199.784	242.732	218.463	250.22	243.791	223.719	236.769	170.967	219.849	175.077	185.804
ILMN_1222365	2610200O14Rik	158.474	142.488	149.315	141.704	178.42	156.868	154.796	151.465	153.952	153.188	160.607	158.531
ILMN_2512881	2610202A04Rik	122.453	115.035	123.281	119.002	112.002	113.868	113.965	121.321	116.981	120.158	118.708	112.344
ILMN_1224840	2610202E01Rik	156.999	166.243	201.66	161.056	182.534	168.038	158.857	163.974	164.239	174.355	155.079	170.944
ILMN_1247962	2610203C20Rik	122.118	118.116	108.3	123.213	119.723	120.837	116.301	116.316	120.009	120.26	122.105	122.279
ILMN_2461487	2610203C22Rik	104.278	118.149	112.387	112.138	112.405	114.207	112.722	110.376	118.128	113.757	128.156	128.033
ILMN_2763888	2610204G22Rik	115.871	117.518	122.184	115.728	112.658	115.889	116.322	121.75	113.72	109.334	111.565	118.803
ILMN_1234386	2610204G22Rik	123.496	123.42	122.771	117.553	115.097	116.094	115.275	120.349	119.514	120.836	111.9	119.024
ILMN_2810443	2610204K14Rik	153.744	155.557	171.127	184.007	178.53	166.134	182.534	164.197	183.324	158.867	181.727	186.661
ILMN_2706057	2610204L23Rik	519.381	443.677	575.784	559.869	619.401	562.014	600.735	577.253	709.804	656.166	480.48	506.361
ILMN_1230634	2610204M08Rik	117.128	114.733	114.842	113.645	119.217	109.222	118.276	121.995	112.241	111.918	116.346	115.03
ILMN_2749595	2610204M08Rik	141.704	153.309	176.048	157.416	199.599	165.522	185.167	174.799	136.151	139.698	127.487	122.341
ILMN_1235178	2610205L13Rik	114.394	116.4	112.71	122.19	116.946	114.088	117	110.506	121.456	128.967	117.559	112.709
ILMN_2706739	2610206C17Rik	114.681	116.6	112.97	117.313	126.847	113.501	112.047	116.031	116.862	112.03	112.608	111.974
ILMN_2505123	2610206C24Rik	122.916	111.261	116.443	110.557	120.446	117.967	106.778	109.754	122.038	118.729	125.831	120.607
ILMN_1254093	2610206P12Rik	124.959	131.781	131.179	134.034	128.991	123.537	134.244	145.825	130.343	124.631	126.921	135.967
ILMN_1250391	2610207F23Rik	122.716	126.297	114.386	116.134	122.034	121.885	115.699	118.47	121.069	119.532	110.854	114.502
ILMN_2507446	2610207I05Rik	120.005	115.778	116.605	116.714	117.126	106.666	117.437	116.954	117.203	114.695	111.165	112.351
ILMN_2930057	2610207I05Rik	788.351	961.904	765.358	814.132	795.226	728.629	824.179	817.864	1070.38	916.582	1367.41	1268.77
ILMN_2451627	2610207I05Rik	111.576	120.05	118.125	109.903	113.919	112.76	113.895	118.815	119.963	115.213	114.062	107.335
ILMN_2498580	2610207I05Rik	111.482	120.169	118.62	109.696	111.23	118.715	115.535	114.357	111.387	115.448	111.634	127.282
ILMN_1257239	2610207I05Rik	111.361	122.85	112.224	115.176	112.725	113.625	119.686	121.726	131.832	113.817	115.354	120.036
ILMN_2622208	2610207P08Rik	2053.17	2032.71	1308.2	1340.48	1416.9	1516.79	1558.68	1497	2071.6	2663.47	2190.43	2223.19
ILMN_3104094	2610208M17Rik	559.487	571.698	754.708	694.844	686.301	730.81	687.643	778.063	638.558	633.99	736.279	731.566
[truncated: 43,282 more rows]
